# Supplementary material for: Transcriptomics-based investigation of molecular mechanisms underlying synergistic antimicrobial effects of AgNPs and Domiphen on the human fungal pathogen Aspergillus fumigatus
Source: Front Microbiol. 2023 Feb 1;14:1089267. doi: 10.3389/fmicb.2023.1089267 (PMC9928863; doi:10.3389/fmicb.2023.1089267)
Supplement: Supplementary file 2 [file Table_1.XLSX]

## Sheet: Legend to Dataset S1
Supplementary Table 1: DEGs in the AgNPs-treated A. fumigatus wild-type strain compared with untreated control. Supplementary Table 2: DEGs in the domiphen-treated A. fumigatus wild-type strain compared with untreated control. Supplementary Table 3: DEGs in the combine-treated A. fumigatus wild-type strain compared with untreated control. Supplementary Table 4: Top 20 ranked GO terms of DEGs in t…

## Sheet: 1. AgNPs vs control
Supplementary Table 1: Differentially expressed genes (DEGs) in the AgNPs-treated A. fumigatus wild-type strain compared with untreated control.
Gene_id	Gene name	Gene description	FC(AgNPs/control)	Log2FC(AgNPs/control)	Pvalue	Padjust	Significant	Regulate	W1	W2	W3	A1	A2	A3	control	AgNPs	GO_id	GO_term
AFUB_035500		Protein of unknown function	467.638	8.86925	5.4e-13	3.76e-10	yes	up	0	0	0	3.29	2.75	4.77	0	3.60333	GO:0016747;GO:0016874;GO:0016853;GO:001649	MF:transferase activity, transferring acyl groups other than amino-acyl groups;MF:ligase activity;MF:isomerase activity;MF:oxidoreductase activity;
AFUB_035520		Has domain(s) with predicted role in transmembrane transport and integral to membrane localization	393.892	8.62166	2.25e-53	7.29e-50	yes	up	0.03	0.22	0.11	41.38	34.4	46.41	0.12	40.73	GO:0055085;GO:0016021;GO:0005887;GO:002285	BP:transmembrane transport;CC:integral component of membrane;CC:integral component of plasma membrane;MF:transmembrane transporter activity;
AFUB_035530		Has domain(s) with predicted copper ion transmembrane transporter activity%2C role in copper ion transmembrane transport and integral to membrane localization	242.369	7.92106	9.49e-15	7.11e-12	yes	up	0.1	0.32	0.14	49.24	48.81	14.32	0.186667	37.4567	GO:0035434;GO:0006878;GO:0016021;GO:0005886;GO:000537	BP:copper ion transmembrane transport;BP:cellular copper ion homeostasis;CC:integral component of membrane;CC:plasma membrane;MF:copper ion transmembrane transporter activity;
AFUB_035510		Has domain(s) with predicted alcohol O-acetyltransferase activity and role in alcohol metabolic process	144.148	7.1714	2.2e-12	1.43e-09	yes	up	0	0	0.36	16.72	15.12	10.2	0.12	14.0133	GO:0006066;GO:0004026;GO:000808	BP:alcohol metabolic process;MF:alcohol O-acetyltransferase activity;MF:N-acetyltransferase activity;
AFUB_099080		Has domain(s) with predicted oxidoreductase activity and role in oxidation-reduction process	80.074	6.32326	1.29e-230	1.25e-226	yes	up	3.5	3.84	5.2	262.18	309.97	391.47	4.18	321.207	GO:0033215;GO:0006811;GO:0055114;GO:0005739;GO:0005886;GO:0016021;GO:0000293;GO:001649	BP:iron assimilation by reduction and transport;BP:ion transport;BP:oxidation-reduction process;CC:mitochondrion;CC:plasma membrane;CC:integral component of membrane;MF:ferric-chelate reductase activity;MF:oxidoreductase activity;
AFUB_014080		Ortholog(s) have manganese ion binding%2C IgE binding activity	74.392	6.21708	1.68e-79	8.21e-76	yes	up	5.25	5.53	8.46	448.56	475.33	390.41	6.41333	438.1	GO:0006801;GO:0055114;GO:0005739;GO:0005759;GO:0019863;GO:0030145;GO:0004784;GO:004687	BP:superoxide metabolic process;BP:oxidation-reduction process;CC:mitochondrion;CC:mitochondrial matrix;MF:IgE binding;MF:manganese ion binding;MF:superoxide dismutase activity;MF:metal ion binding;
AFUB_020800		Has domain(s) with predicted copper ion transmembrane transporter activity%2C role in copper ion transmembrane transport and integral to membrane localization	64.498	6.01119	2.14e-35	5.2e-32	yes	up	39.8	38.56	17.21	1956.78	1955.31	2212.81	31.8567	2041.63	GO:0035434;GO:0006878;GO:0016021;GO:0005886;GO:000537	BP:copper ion transmembrane transport;BP:cellular copper ion homeostasis;CC:integral component of membrane;CC:plasma membrane;MF:copper ion transmembrane transporter activity;
AFUB_035540		Has domain(s) with predicted catalytic%2C carbohydrate binding activity and role in carbohydrate catabolic process	35.229	5.13868	1.74e-05	0.00735499	yes	up	0.05	0	0.06	1.24	1.57	0.94	0.0366667	1.25	GO:0016052;GO:0016021;GO:0003824;GO:003024	BP:carbohydrate catabolic process;CC:integral component of membrane;MF:catalytic activity;MF:carbohydrate binding;
AFUB_035490		Has domain(s) with predicted transferase activity%2C transferring acyl groups other than amino-acyl groups activity and role in metabolic process	30.943	4.95156	2.87e-15	2.33e-12	yes	up	0.09	0.05	0.4	4.98	4.14	6.31	0.18	5.14333	GO:0008152;GO:0016853;GO:0003824;GO:0016740;GO:0016747;GO:0016874;GO:001649	BP:metabolic process;MF:isomerase activity;MF:catalytic activity;MF:transferase activity;MF:transferase activity, transferring acyl groups other than amino-acyl groups;MF:ligase activity;MF:oxidoreductase activity;
AFUB_092470		Has domain(s) with predicted nucleotide binding activity	21.161	4.40336	2.93e-09	1.58e-06	yes	up	1.36	0.74	4.6	18.43	32.49	88.8	2.23333	46.5733	------	------
AFUB_099090		Protein of unknown function	15.701	3.97278	1.01e-22	1.23e-19	yes	up	2.32	3.19	4.04	51.67	49.85	33.38	3.18333	44.9667	GO:0006811;GO:0070814;GO:0019346;GO:0005737;GO:0005739;GO:0016021;GO:0004124;GO:0030170;GO:001649	BP:ion transport;BP:hydrogen sulfide biosynthetic process;BP:transsulfuration;CC:cytoplasm;CC:mitochondrion;CC:integral component of membrane;MF:cysteine synthase activity;MF:pyridoxal phosphate binding;MF:oxidoreductase activity;
AFUB_011190		Protein of unknown function	14.728	3.8805	0.0121355	0.999937	yes	up	0	0	3.98	19.64	9.59	11.51	1.32667	13.58	------	------
AFUB_099100		Has domain(s) with predicted role in transmembrane transport and integral to membrane localization	13.815	3.78819	3.27e-17	3.54e-14	yes	up	0.77	1.06	2.68	15.7	19.55	21.31	1.50333	18.8533	GO:0055085;GO:0016021;GO:0005887;GO:002285	BP:transmembrane transport;CC:integral component of membrane;CC:integral component of plasma membrane;MF:transmembrane transporter activity;
AFUB_096740		Protein of unknown function	11.654	3.54277	0.000692219	0.269689	yes	up	1.97	1.04	0.74	17.15	20.26	1.68	1.25	13.03	GO:001602	CC:integral component of membrane;
AFUB_092580		Protein of unknown function	11.549	3.52967	0.0114244	0.999937	yes	up	0.09	0.1	0.1	0.09	2.5	0.1	0.0966667	0.896667	GO:001602	CC:integral component of membrane;
AFUB_095500		Ortholog(s) have fungal-type cell wall localization	11.357	3.50546	1.02e-29	1.66e-26	yes	up	51.45	87.06	54.03	552	592.1	1002.24	64.18	715.447	GO:0005886;GO:0009277;GO:0031225;GO:001674	CC:plasma membrane;CC:fungal-type cell wall;CC:anchored component of membrane;MF:transferase activity;
AFUB_050540		Has domain(s) with predicted oxidoreductase activity and role in oxidation-reduction process	10.606	3.40682	9.11e-17	8.87e-14	yes	up	7.91	9.76	5.91	52.08	67.4	137.26	7.86	85.58	GO:0055114;GO:0047834;GO:001649	BP:oxidation-reduction process;MF:D-threo-aldose 1-dehydrogenase activity;MF:oxidoreductase activity;
AFUB_042330		Protein of unknown function	10.564	3.40104	1.88e-09	1.08e-06	yes	up	55.24	59.55	37.13	643.26	563.04	267.64	50.64	491.313	------	------
AFUB_095490		Has domain(s) with predicted copper ion transmembrane transporter activity%2C role in copper ion transmembrane transport and integral to membrane localization	10.085	3.33417	1.73e-28	2.41e-25	yes	up	18.13	29.65	21.88	158.87	188.31	343.98	23.22	230.387	GO:0035434;GO:0006878;GO:0016021;GO:0005886;GO:000537	BP:copper ion transmembrane transport;BP:cellular copper ion homeostasis;CC:integral component of membrane;CC:plasma membrane;MF:copper ion transmembrane transporter activity;
AFUB_035060		Protein of unknown function	9.635	3.26832	0.0478694	0.999937	yes	up	0	0	3.31	5.46	6.97	9.63	1.10333	7.35333	------	------
AFUB_036430		Has domain(s) with predicted ATP binding%2C copper ion binding%2C cation-transporting ATPase%2C ATPase activity%2C coupled to transmembrane movement of ions%2C phosphorylative mechanism activity%2C role in ATP biosynthetic process%2C copper ion transport	8.081	3.01457	1.4e-07	7.16e-05	yes	up	12.67	11.8	7.97	96.53	105	43.65	10.8133	81.7267	GO:0006812;GO:0006825;GO:0030001;GO:0016021;GO:0046872;GO:0000166;GO:0043682;GO:0019829;GO:0005507;GO:000552	BP:cation transport;BP:copper ion transport;BP:metal ion transport;CC:integral component of membrane;MF:metal ion binding;MF:nucleotide binding;MF:copper-transporting ATPase activity;MF:cation-transporting ATPase activity;MF:copper ion binding;MF:ATP binding;
AFUB_044520		Protein of unknown function	7.883	2.97879	0.0240898	0.999937	yes	up	4.87	0	7.85	31.98	13.5	36.9	4.24	27.46	GO:0003964;GO:0008270;GO:000367	MF:RNA-directed DNA polymerase activity;MF:zinc ion binding;MF:nucleic acid binding;
AFUB_096750		Has domain(s) with predicted role in cell wall macromolecule catabolic process	7.74	2.95228	0.040324	0.999937	yes	up	0.81	0	0	2.39	3.06	1.17	0.27	2.20667	GO:001699	BP:cell wall macromolecule catabolic process;
AFUB_081130		Has domain(s) with predicted arsenite methyltransferase activity and cytosol localization	7.706	2.94589	0.0181609	0.999937	yes	up	0	0.28	0.13	0.23	0.49	2.4	0.136667	1.04	GO:0032259;GO:0005829;GO:0030791;GO:000816	BP:methylation;CC:cytosol;MF:arsenite methyltransferase activity;MF:methyltransferase activity;
AFUB_085300		Has domain(s) with predicted oxidoreductase activity and role in oxidation-reduction process	7.107	2.82922	0.0003398	0.137902	yes	up	0.18	0.94	0.12	3.19	2.39	2.42	0.413333	2.66667	GO:0006879;GO:0006811;GO:0006826;GO:0015677;GO:0055114;GO:0005886;GO:0016021;GO:0000293;GO:001649	BP:cellular iron ion homeostasis;BP:ion transport;BP:iron ion transport;BP:copper ion import;BP:oxidation-reduction process;CC:plasma membrane;CC:integral component of membrane;MF:ferric-chelate reductase activity;MF:oxidoreductase activity;
AFUB_022260		Protein of unknown function	6.489	2.698	0.0435707	0.999937	yes	up	0.11	0.25	1.03	0.33	0.31	8.89	0.463333	3.17667	GO:0006541;GO:0005829;GO:0005634;GO:001674	BP:glutamine metabolic process;CC:cytosol;CC:nucleus;MF:transferase activity;
AFUB_095480		Has domain(s) with predicted oxidoreductase activity and role in oxidation-reduction process	6.319	2.6596	1.99e-33	3.88e-30	yes	up	8.62	13.1	15.38	56.44	66.89	102.08	12.3667	75.1367	GO:0006879;GO:0006811;GO:0006826;GO:0015677;GO:0055114;GO:0005739;GO:0005886;GO:0016021;GO:0000293;GO:001649	BP:cellular iron ion homeostasis;BP:ion transport;BP:iron ion transport;BP:copper ion import;BP:oxidation-reduction process;CC:mitochondrion;CC:plasma membrane;CC:integral component of membrane;MF:ferric-chelate reductase activity;MF:oxidoreductase activity;
AFUB_061680		Has domain(s) with predicted nucleotide binding%2C oxidoreductase activity and role in metabolic process	5.799	2.53569	6.14e-16	5.44e-13	yes	up	26.79	25.96	22.86	99.02	140.87	195.38	25.2033	145.09	GO:0008152;GO:0008709;GO:001649	BP:metabolic process;MF:cholate 7-alpha-dehydrogenase activity;MF:oxidoreductase activity;
AFUB_101640		Ortholog(s) have intracellular localization	5.625	2.49181	0.00266621	0.927459	yes	up	0.37	0	0.77	1.37	1.59	3.48	0.38	2.14667	GO:0005622;GO:001678	CC:intracellular;MF:hydrolase activity;
AFUB_082470		Protein of unknown function	5.283	2.40136	4.45e-06	0.00216842	yes	up	50.3	35.53	26.64	201.59	223.57	141.32	37.49	188.827	GO:001602	CC:integral component of membrane;
AFUB_096730		Has domain(s) with predicted iron ion binding%2C oxidoreductase activity and role in oxidation-reduction process%2C fatty acid biosynthetic process	4.92	2.29872	0.0355154	0.999937	yes	up	72.02	29.27	11.29	248.93	251.2	19.66	37.5267	173.263	GO:0006633;GO:0016126;GO:0008610;GO:0055114;GO:0016021;GO:0016020;GO:0005789;GO:0000254;GO:0005506;GO:001649	BP:fatty acid biosynthetic process;BP:sterol biosynthetic process;BP:lipid biosynthetic process;BP:oxidation-reduction process;CC:integral component of membrane;CC:membrane;CC:endoplasmic reticulum membrane;MF:C-4 methylsterol oxidase activity;MF:iron ion binding;MF:oxidoreductase activity;
AFUB_011740		Protein of unknown function	4.787	2.25917	0.0343664	0.999937	yes	up	2.7	4.49	0	8.84	6.03	16.66	2.39667	10.51	------	------
AFUB_084400		Has domain(s) with predicted oxidoreductase activity and role in oxidation-reduction process	4.339	2.11745	0.0440122	0.999937	yes	up	0.04	0.14	0.06	0.38	0.21	0.37	0.08	0.32	GO:0055114;GO:0005737;GO:0016706;GO:0051213;GO:001649	BP:oxidation-reduction process;CC:cytoplasm;MF:oxidoreductase activity, acting on paired donors, with incorporation or reduction of molecular oxygen, 2-oxoglutarate as one donor, and incorporation of one atom each of oxygen into both donors;MF:dioxygenase activity;MF:oxidoreductase activity;
AFUB_088580		Has domain(s) with predicted heme binding activity	4.217	2.07635	0.0052678	0.999937	yes	up	7.44	6.98	11.12	12.8	11.9	93.27	8.51333	39.3233	GO:0019441;GO:0034354;GO:0005737;GO:0020037;GO:0051213;GO:0033754;GO:004687	BP:tryptophan catabolic process to kynurenine;BP:'de novo' NAD biosynthetic process from tryptophan;CC:cytoplasm;MF:heme binding;MF:dioxygenase activity;MF:indoleamine 2,3-dioxygenase activity;MF:metal ion binding;
AFUB_101230		Has domain(s) with predicted transporter activity%2C role in transport and membrane localization	3.859	1.94808	0.00339646	0.999937	yes	up	0.27	0.3	0.21	0.71	0.55	1.84	0.26	1.03333	GO:0006810;GO:0055085;GO:0016021;GO:0016020;GO:0005215;GO:001526	BP:transport;BP:transmembrane transport;CC:integral component of membrane;CC:membrane;MF:transporter activity;MF:channel activity;
AFUB_014070		Has domain(s) with predicted nucleotide binding%2C oxidoreductase activity and role in metabolic process	3.783	1.91965	5.18e-06	0.0024033	yes	up	10.57	13.99	19.26	52.27	59.12	35.45	14.6067	48.9467	GO:0008152;GO:0008874;GO:001649	BP:metabolic process;MF:gluconate 5-dehydrogenase activity;MF:oxidoreductase activity;
AFUB_080540		Protein of unknown function	3.699	1.88722	0.0469062	0.999937	yes	up	0.92	1.5	1.37	5.9	3.04	2.74	1.26333	3.89333	------	------
AFUB_062300		Protein of unknown function	3.613	1.85333	0.0388602	0.999937	yes	up	0.7	0.57	1.54	2.23	2.43	4.64	0.936667	3.1	GO:001602	CC:integral component of membrane;
AFUB_054380		Protein of unknown function	3.602	1.84865	0.0253407	0.999937	yes	up	24.91	32.47	78.79	48.21	48.98	421.91	45.39	173.033	------	------
AFUB_034220		Ortholog(s) have intracellular localization	3.57	1.83594	1.05e-05	0.00465855	yes	up	5.09	4.57	3.24	14.87	15.35	14.14	4.3	14.7867	GO:0016021;GO:0005622;GO:0022857;GO:001649	CC:integral component of membrane;CC:intracellular;MF:transmembrane transporter activity;MF:oxidoreductase activity;
AFUB_075040		Protein of unknown function	3.153	1.65669	1.69e-11	1.03e-08	yes	up	55.08	74.17	98.42	165.56	183.83	335.88	75.89	228.423	------	------
AFUB_075720		Ortholog(s) have role in gliotoxin biosynthetic process	2.972	1.57136	0.0498602	0.999937	yes	up	0.03	0.15	0.27	0.36	0.31	0.54	0.15	0.403333	GO:0044550;GO:2001310;GO:0009405;GO:0055114;GO:0004497;GO:0020037;GO:0016705;GO:0005506;GO:000905	BP:secondary metabolite biosynthetic process;BP:gliotoxin biosynthetic process;BP:pathogenesis;BP:oxidation-reduction process;MF:monooxygenase activity;MF:heme binding;MF:oxidoreductase activity, acting on paired donors, with incorporation or reduction of molecular oxygen;MF:iron ion binding;MF:electron carrier activity;
AFUB_085570		Protein of unknown function	2.927	1.54933	0.0339502	0.999937	yes	up	0.07	0.18	0.12	0.17	0.36	0.5	0.123333	0.343333	------	------
AFUB_097210		Ortholog(s) have carboxypeptidase activity and role in proteolysis	2.852	1.5118	0.00827721	0.999937	yes	up	29.16	18.69	16.47	34.81	37.83	128.44	21.44	67.0267	GO:0006508;GO:0004180;GO:000418	BP:proteolysis;MF:carboxypeptidase activity;MF:serine-type carboxypeptidase activity;
AFUB_027650		Protein of unknown function	2.81	1.49052	0.042535	0.999937	yes	up	2.25	3.65	2.21	5.27	8.46	4.99	2.70333	6.24	------	------
AFUB_079290		Has domain(s) with predicted nucleotide binding%2C oxidoreductase activity and role in metabolic process	2.771	1.47056	0.000992685	0.371875	yes	up	9.12	14.06	6.26	24.83	16.42	39.65	9.81333	26.9667	GO:0008152;GO:0016021;GO:001649	BP:metabolic process;CC:integral component of membrane;MF:oxidoreductase activity;
AFUB_020810		Protein of unknown function	2.674	1.41874	0.00369179	0.999937	yes	up	12.04	7.49	11.15	25.28	33.14	18.26	10.2267	25.56	GO:0034475;GO:0071051;GO:0016075;GO:0034427;GO:0006364;GO:0071028;GO:0005730;GO:0000176;GO:0000177;GO:000451	BP:U4 snRNA 3'-end processing;BP:polyadenylation-dependent snoRNA 3'-end processing;BP:rRNA catabolic process;BP:nuclear-transcribed mRNA catabolic process, exonucleolytic, 3'-5';BP:rRNA processing;BP:nuclear mRNA surveillance;CC:nucleolus;CC:nuclear exosom;CC:cytoplasmic exosom;MF:endonuclease activity;
AFUB_017040		Has domain(s) with predicted histidinol dehydrogenase%2C NAD binding%2C zinc ion binding activity and role in oxidation-reduction process%2C histidine biosynthetic process	2.588	1.37206	0.0428453	0.999937	yes	up	0.16	0.43	0.16	0.49	0.56	0.76	0.25	0.603333	GO:0008152;GO:0000105;GO:0055114;GO:0005737;GO:0004399;GO:0051287;GO:0008270;GO:0046872;GO:001649	BP:metabolic process;BP:histidine biosynthetic process;BP:oxidation-reduction process;CC:cytoplasm;MF:histidinol dehydrogenase activity;MF:NAD binding;MF:zinc ion binding;MF:metal ion binding;MF:oxidoreductase activity;
AFUB_045580		Protein of unknown function	2.508	1.32632	0.0402847	0.999937	yes	up	0.42	0.16	0.22	0.68	0.73	0.62	0.266667	0.676667	GO:1900376;GO:0043936;GO:0006355;GO:0016102;GO:0043944;GO:0005634;GO:0042025;GO:0000976;GO:0008270;GO:0003677;GO:000098	BP:regulation of secondary metabolite biosynthetic process;BP:asexual sporulation resulting in formation of a cellular spore;BP:regulation of transcription, DNA-templated;BP:diterpenoid biosynthetic process;BP:negative regulation of asexual sporulation resulting in formation of a cellular spore;CC:nucleus;CC:host cell nucleus;MF:transcription regulatory region sequence-specific DNA binding;MF:zin…
AFUB_102350		Has domain(s) with predicted GTP binding%2C GTPase activity	2.496	1.31982	0.0198133	0.999937	yes	up	1.91	0.8	0.95	2.56	3.65	3	1.22	3.07	GO:0003374;GO:0016559;GO:0000266;GO:0061025;GO:0005737;GO:0005777;GO:0016020;GO:0031966;GO:0008017;GO:0003924;GO:000552	BP:dynamin family protein polymerization involved in mitochondrial fission;BP:peroxisome fission;BP:mitochondrial fission;BP:membrane fusion;CC:cytoplasm;CC:peroxisome;CC:membrane;CC:mitochondrial membrane;MF:microtubule binding;MF:GTPase activity;MF:GTP binding;
AFUB_012050		Protein of unknown function	2.487	1.31428	0.0461139	0.999937	yes	up	39.7	18.52	24.61	49.28	48.11	68.07	27.61	55.1533	------	------
AFUB_087950		Has domain(s) with predicted protein binding%2C zinc ion binding%2C ubiquitin-protein ligase activity and anaphase-promoting complex localization	2.461	1.29915	0.0242072	0.999937	yes	up	6.01	7.35	13.45	9.01	19.07	28.44	8.93667	18.84	GO:0045842;GO:0031145;GO:0016567;GO:0006511;GO:0051301;GO:0005634;GO:0031461;GO:0005680;GO:0097602;GO:0061630;GO:0008270;GO:0046872;GO:000484	BP:positive regulation of mitotic metaphase/anaphase transition;BP:anaphase-promoting complex-dependent catabolic process;BP:protein ubiquitination;BP:ubiquitin-dependent protein catabolic process;BP:cell division;CC:nucleus;CC:cullin-RING ubiquitin ligase complex;CC:anaphase-promoting complex;MF:cullin family protein binding;MF:ubiquitin protein ligase activity;MF:zinc ion binding;MF:metal ion b…
AFUB_002970		Protein of unknown function	2.454	1.2949	0.030075	0.999937	yes	up	11.11	3.73	8.73	13.95	26.21	16.16	7.85667	18.7733	GO:0006361;GO:0005634;GO:0001042;GO:0001181;GO:000374	BP:transcription initiation from RNA polymerase I promoter;CC:nucleus;MF:RNA polymerase I core binding;MF:transcription factor activity, core RNA polymerase I binding;MF:translation initiation factor activity;
AFUB_079840		Has domain(s) with predicted protein binding activity	2.439	1.28622	0.0147262	0.999937	yes	up	1.58	0.8	0.78	2.4	2.3	3.19	1.05333	2.63	GO:0005634;GO:0004402;GO:000551	CC:nucleus;MF:histone acetyltransferase activity;MF:protein binding;
AFUB_014170		Protein of unknown function	2.397	1.26136	0.0268984	0.999937	yes	up	12.37	5.46	8.45	17.2	27.16	15.67	8.76	20.01	------	------
AFUB_040010		Protein of unknown function	2.396	1.26085	0.01965	0.999937	yes	up	15.96	13.94	20.26	18.31	29.69	55.97	16.72	34.6567	------	------
AFUB_007820		Protein of unknown function	2.328	1.21903	0.0270005	0.999937	yes	up	26.91	20.38	15.71	41.04	43.18	41.78	21	42	GO:0042144;GO:000486	BP:vacuole fusion, non-autophagic;MF:endopeptidase inhibitor activity;
AFUB_007400		Protein of unknown function	2.318	1.21311	0.0170904	0.999937	yes	up	1.55	1.84	2.55	3.72	4.94	3.65	1.98	4.10333	GO:0006749;GO:001674	BP:glutathione metabolic process;MF:transferase activity;
AFUB_044170		Has domain(s) with predicted transferase activity%2C transferring phosphorus-containing groups activity	2.229	1.1566	0.0142641	0.999937	yes	up	0.41	0.64	0.51	1.19	0.93	1.13	0.52	1.08333	GO:0016772;GO:001674	MF:transferase activity, transferring phosphorus-containing groups;MF:transferase activity;
AFUB_046130		Protein of unknown function	2.218	1.14911	0.0155097	0.999937	yes	up	47.77	31.94	72.84	62.89	69.39	202.79	50.85	111.69	------	------
AFUB_064940		Protein of unknown function	2.191	1.13127	0.0439932	0.999937	yes	up	6.79	6.14	4.82	19	7.01	10.76	5.91667	12.2567	------	------
AFUB_050870		Protein of unknown function	2.101	1.07128	0.00917011	0.999937	yes	up	0.53	1.09	0.78	1.16	1.26	2.48	0.8	1.63333	GO:0006807;GO:001602	BP:nitrogen compound metabolic process;CC:integral component of membrane;
AFUB_090790		Has domain(s) with predicted CTP synthase activity and role in pyrimidine nucleotide biosynthetic process	2.088	1.06242	0.0434915	0.999937	yes	up	64.23	23.08	50.32	64.31	104.82	121.65	45.8767	96.9267	GO:0006221;GO:0044210;GO:0019856;GO:0006541;GO:0006241;GO:0005737;GO:0097268;GO:0003883;GO:0042802;GO:000552	BP:pyrimidine nucleotide biosynthetic process;BP:'de novo' CTP biosynthetic process;BP:pyrimidine nucleobase biosynthetic process;BP:glutamine metabolic process;BP:CTP biosynthetic process;CC:cytoplasm;CC:cytoophidium;MF:CTP synthase activity;MF:identical protein binding;MF:ATP binding;
AFUB_046720		Has domain(s) with predicted substrate-specific transmembrane transporter activity%2C role in transmembrane transport and integral to membrane localization	0.475	-1.07359	0.0225154	0.999937	yes	down	1.14	2.5	2.63	1.23	0.61	0.88	2.09	0.906667	GO:0008643;GO:0055085;GO:0016021;GO:0016020;GO:0005886;GO:0005351;GO:002285	BP:carbohydrate transport;BP:transmembrane transport;CC:integral component of membrane;CC:membrane;CC:plasma membrane;MF:suga;MF:transmembrane transporter activity;
AFUB_029220		Protein of unknown function	0.45	-1.15317	0.0221475	0.999937	yes	down	68.38	274.37	285.31	72.38	66.29	124.46	209.353	87.71	------	------
AFUB_033750		Protein of unknown function	0.438	-1.19259	0.0217198	0.999937	yes	down	1.03	1.19	1.43	0.4	0.51	0.6	1.21667	0.503333	GO:0035837;GO:0032259;GO:0042803;GO:0008168;GO:0071949;GO:001649	BP:ergot alkaloid biosynthetic process;BP:methylation;MF:protein homodimerization activity;MF:methyltransferase activity;MF:FAD binding;MF:oxidoreductase activity;
AFUB_074710		Has domain(s) with predicted oxidoreductase activity%2C acting on the aldehyde or oxo group of donors%2C NAD or NADP as acceptor%2C 1-pyrroline-5-carboxylate dehydrogenase activity and role in oxidation-reduction process%2C proline biosynthetic process	0.342	-1.5465	0.0464016	0.999937	yes	down	33.4	131.6	352.75	34.36	28.76	105.3	172.583	56.14	GO:0006561;GO:0010133;GO:0008152;GO:0055114;GO:0005759;GO:0016620;GO:0003842;GO:001649	BP:proline biosynthetic process;BP:proline catabolic process to glutamate;BP:metabolic process;BP:oxidation-reduction process;CC:mitochondrial matrix;MF:oxidoreductase activity, acting on the aldehyde or oxo group of donors, NAD or NADP as acceptor;MF:1-pyrroline-5-carboxylate dehydrogenase activity;MF:oxidoreductase activity;
AFUB_095110		Protein of unknown function	0.321	-1.64154	0.0494416	0.999937	yes	down	2.6	13.09	2.14	1.69	2.23	1.15	5.94333	1.69	GO:0006541;GO:0005829;GO:0005634;GO:001674	BP:glutamine metabolic process;CC:cytosol;CC:nucleus;MF:transferase activity;
AFUB_095000		Has domain(s) with predicted oxidoreductase activity%2C acting on the CH-OH group of donors%2C NAD or NADP as acceptor activity and role in oxidation-reduction process	0.308	-1.69777	0.0268625	0.999937	yes	down	0.74	0.54	0.63	0.04	0.31	0.24	0.636667	0.196667	GO:0055114;GO:0008152;GO:0003824;GO:0016616;GO:001678	BP:oxidation-reduction process;BP:metabolic process;MF:catalytic activity;MF:oxidoreductase activity, acting on the CH-OH group of donors, NAD or NADP as acceptor;MF:hydrolase activity;
AFUB_037740		Ortholog(s) have arginase activity	0.297	-1.75178	0.0148327	0.999937	yes	down	63.39	322.59	655.51	68.11	59.54	158.35	347.163	95.3333	GO:0000050;GO:0006525;GO:0019547;GO:0005737;GO:0005829;GO:0004053;GO:0030145;GO:0016813;GO:004687	BP:urea cycle;BP:arginine metabolic process;BP:arginine catabolic process to ornithine;CC:cytoplasm;CC:cytosol;MF:arginase activity;MF:manganese ion binding;MF:hydrolase activity, acting on carbon-nitroge;MF:metal ion binding;
AFUB_081250		Has domain(s) with predicted role in transmembrane transport and integral to membrane localization	0.294	-1.76645	0.0423903	0.999937	yes	down	0.25	0.53	0.58	0.1	0.05	0.23	0.453333	0.126667	GO:0055085;GO:0016021;GO:0005887;GO:002285	BP:transmembrane transport;CC:integral component of membrane;CC:integral component of plasma membrane;MF:transmembrane transporter activity;
AFUB_012300		Ortholog(s) have nitrate reductase (NADPH) activity and role in nitrogen compound metabolic process	0.255	-1.97234	0.0138794	0.999937	yes	down	134.33	320.11	1668.56	142.82	154.83	169.28	707.667	155.643	GO:0042128;GO:0006807;GO:0006809;GO:0055114;GO:0005741;GO:0046872;GO:0043546;GO:0050464;GO:0020037;GO:0030151;GO:0071949;GO:0046857;GO:0005506;GO:0009055;GO:0050660;GO:001649	BP:nitrate assimilation;BP:nitrogen compound metabolic process;BP:nitric oxide biosynthetic process;BP:oxidation-reduction process;CC:mitochondrial outer membrane;MF:metal ion binding;MF:molybdopterin cofactor binding;MF:nitrate reductas;MF:heme binding;MF:molybdenum ion binding;MF:FAD binding;MF:oxidoreductase activity, acting on other nitrogenous compounds as donors, with NAD or NADP as accepto…
AFUB_041130		Ortholog(s) have role in cellular response to pH%2C gamma-aminobutyric acid transport	0.252	-1.98582	0.0107049	0.999937	yes	down	8.89	95.71	27.31	9.16	7.58	14.66	43.97	10.4667	GO:0006865;GO:0055085;GO:0015812;GO:0003333;GO:0071467;GO:0016020;GO:0016021;GO:0015171;GO:002285	BP:amino acid transport;BP:transmembrane transport;BP:gamma-aminobutyric acid transport;BP:amino acid transmembrane transport;BP:cellular response to pH;CC:membrane;CC:integral component of membrane;MF:amino acid transmembrane transporter activity;MF:transmembrane transporter activity;
AFUB_042450		Has domain(s) with predicted methyltransferase%2C nucleotide binding%2C precorrin-2 dehydrogenase activity and role in oxidation-reduction process%2C siroheme biosynthetic process	0.228	-2.13447	0.00504206	0.999937	yes	down	28.24	98.15	339.09	31.12	30.58	28.91	155.16	30.2033	GO:0000103;GO:0006779;GO:0019354;GO:0008152;GO:0032259;GO:0055114;GO:0008168;GO:0004851;GO:0043115;GO:001649	BP:sulfate assimilation;BP:porphyrin-containing compound biosynthetic process;BP:siroheme biosynthetic process;BP:metabolic process;BP:methylation;BP:oxidation-reduction process;MF:methyltransferase activity;MF:uroporphyrin-III C-methyltransferase activity;MF:precorrin-2 dehydrogenase activity;MF:oxidoreductase activity;
AFUB_095150		Ortholog(s) have oligopeptide transmembrane transporter activity and role in transmembrane transport	0.226	-2.14331	0.00737812	0.999937	yes	down	5.37	50.19	19.04	2.97	3.05	10.86	24.8667	5.62667	GO:0055085;GO:0005887;GO:0016021;GO:003567	BP:transmembrane transport;CC:integral component of plasma membrane;CC:integral component of membrane;MF:oligopeptide transmembrane transporter activity;
AFUB_050210		Has domain(s) with predicted role in transmembrane transport and integral to membrane localization	0.208	-2.26702	0.0152132	0.999937	yes	down	15.66	222.91	192.02	12.92	11.07	65.7	143.53	29.8967	GO:0055085;GO:0031224;GO:0016021;GO:0005887;GO:002285	BP:transmembrane transport;CC:intrinsic component of membrane;CC:integral component of membrane;CC:integral component of plasma membrane;MF:transmembrane transporter activity;
AFUB_012310		Ortholog(s) have role in nitrogen compound metabolic process	0.149	-2.74679	0.00317231	0.999937	yes	down	137.9	454.76	2861.3	147.98	162.82	117.27	1151.32	142.69	GO:0042128;GO:0006807;GO:0055114;GO:0008942;GO:0051539;GO:0020037;GO:0051536;GO:0051537;GO:0046872;GO:001649	BP:nitrate assimilation;BP:nitrogen compound metabolic process;BP:oxidation-reduction process;MF:nitrite reductase [NA;MF:4 iron, 4 sulfur cluster binding;MF:heme binding;MF:iron-sulfur cluster binding;MF:2 iron, 2 sulfur cluster binding;MF:metal ion binding;MF:oxidoreductase activity;
AFUB_016830		Ortholog(s) have nitrite uptake transmembrane transporter%2C nitrate transmembrane transporter activity and role in nitrite transport%2C nitrate transport	0.061	-4.04244	0.0164165	0.999937	yes	down	0.32	17.18	174.46	0.29	0.31	11.37	63.9867	3.99	GO:0015707;GO:0015706;GO:0042128;GO:0055085;GO:0016021;GO:0005887;GO:0005886;GO:0015513;GO:0022857;GO:0015112;GO:001511	BP:nitrite transport;BP:nitrate transport;BP:nitrate assimilation;BP:transmembrane transport;CC:integral component of membrane;CC:integral component of plasma membrane;CC:plasma membrane;MF:nitrite uptake transmembrane transporter activity;MF:transmembrane transporter activity;MF:nitrate transmembrane transporter activity;MF:nitrite transmembrane transporter activity;

## Sheet: 2. Domiphen vs control
Supplementary Table 2: Differentially expressed genes (DEGs) in the domiphen-treated A. fumigatus wild-type strain compared with untreated control.
Gene_id	Gene name	Gene description	FC(Domiphen/control)	Log2FC(Domiphen/control)	Pvalue	Padjust	Significant	Regulate	W1	W2	W3	D1	D2	D3	control	Domiphen	GO_id	GO_term
AFUB_095220		Has domain(s) with predicted ATP binding%2C ATPase activity%2C coupled to transmembrane movement of substances activity%2C role in transmembrane transport and integral to membrane localization	102.228	6.67564	4.78e-125	2.15e-121	yes	up	1.58	2.61	4.12	222.63	201.03	218.92	2.77	214.193	GO:0006810;GO:0055085;GO:0016021;GO:0042626;GO:0017111;GO:0000166;GO:0016887;GO:000552	BP:transport;BP:transmembrane transport;CC:integral component of membrane;MF:ATPase activity, coupled to transmembrane movement of substances;MF:nucleoside-triphosphatase activity;MF:nucleotide binding;MF:ATPase activity;MF:ATP binding;
AFUB_049250		Has domain(s) with predicted ATP binding%2C ATPase activity%2C coupled to transmembrane movement of substances activity%2C role in transport and integral to membrane localization	97.538	6.60789	6.87e-44	2.06e-40	yes	up	1.76	5.84	9.11	371.89	413.61	412.7	5.57	399.4	GO:0006810;GO:0055085;GO:0016021;GO:0016020;GO:0005886;GO:0042626;GO:0017111;GO:0000166;GO:0016887;GO:000552	BP:transport;BP:transmembrane transport;CC:integral component of membrane;CC:membrane;CC:plasma membrane;MF:ATPase activity, coupled to transmembrane movement of substances;MF:nucleoside-triphosphatase activity;MF:nucleotide binding;MF:ATPase activity;MF:ATP binding;
AFUB_028400		Has domain(s) with predicted alpha-N-arabinofuranosidase activity and role in L-arabinose metabolic process	34.924	5.12614	0.00126282	0.038229	yes	up	0.06	0	0	0.14	0.67	1.34	0.02	0.716667	GO:0045493;GO:0046373;GO:0005576;GO:004655	BP:xylan catabolic process;BP:L-arabinose metabolic process;CC:extracellular region;MF:alpha-L-arabinofuranosidase activity;
AFUB_085210		Protein of unknown function	23.901	4.57898	1.05e-157	9.43e-154	yes	up	7.26	9.07	9.29	163.67	162.22	153.37	8.54	159.753	GO:0005743;GO:0016021;GO:000009	CC:mitochondrial inner membrane;CC:integral component of membrane;MF:S-adenosyl-L-methionine transmembrane transporter activity;
AFUB_076830		Has domain(s) with predicted role in transmembrane transport and integral to membrane localization	20.498	4.35742	2.81e-35	5.05e-32	yes	up	8.16	22.65	14.79	235.69	257.07	221.75	15.2	238.17	GO:0055085;GO:0016021;GO:0005887;GO:002285	BP:transmembrane transport;CC:integral component of membrane;CC:integral component of plasma membrane;MF:transmembrane transporter activity;
AFUB_061930		Protein of unknown function	18.702	4.22516	0.0211838	1	yes	up	0	0	0	1.18	0.61	0.66	0	0.816667	------	------
AFUB_049660		Ortholog(s) have alpha-L-fucosidase activity and role in xyloglucan metabolic process	15.289	3.93442	5.89e-34	8.83e-31	yes	up	0.78	0.55	1.44	10.97	10.32	11.74	0.923333	11.01	GO:0005975;GO:0010411;GO:0003824;GO:000456	BP:carbohydrate metabolic process;BP:xyloglucan metabolic process;MF:catalytic activity;MF:alpha-L-fucosidase activity;
AFUB_044680		Protein of unknown function	15.081	3.91463	4.98e-13	3.44e-10	yes	up	2.97	7.42	19.79	101.3	117.86	109.68	10.06	109.613	GO:0006351;GO:0005634;GO:0008270;GO:0000981;GO:000367	BP:transcription, DNA-templated;CC:nucleus;MF:zinc ion binding;MF:RNA polymerase II transcription factor activity, sequence-specific DNA binding;MF:DNA binding;
AFUB_044670		Has domain(s) with predicted sequence-specific DNA binding RNA polymerase II transcription factor%2C zinc ion binding activity%2C role in regulation of transcription%2C DNA-dependent and nucleus localization	12.604	3.65581	1.02e-11	6.12e-09	yes	up	2.71	6.31	17.2	74.05	78.39	87.57	8.74	80.0033	GO:0006355;GO:0006351;GO:0005634;GO:0042025;GO:0003677;GO:0008270;GO:000098	BP:regulation of transcription, DNA-templated;BP:transcription, DNA-templated;CC:nucleus;CC:host cell nucleus;MF:DNA binding;MF:zinc ion binding;MF:RNA polymerase II transcription factor activity, sequence-specific DNA binding;
AFUB_003560		Has domain(s) with predicted oxidoreductase activity%2C acting on the CH-CH group of donors%2C NAD or NADP as acceptor activity%2C role in oxidation-reduction process and membrane localization	11.654	3.54275	1.61e-09	6.29e-07	yes	up	140.96	167.08	36.74	1113.26	1140.6	1068.78	114.927	1107.55	GO:0016126;GO:0006696;GO:0055114;GO:0016021;GO:0016020;GO:0030176;GO:0016628;GO:0016627;GO:005061	BP:sterol biosynthetic process;BP:ergosterol biosynthetic process;BP:oxidation-reduction process;CC:integral component of membrane;CC:membrane;CC:integral component of endoplasmic reticulum membrane;MF:oxidoreductase activity, acting on the CH-CH group of donors, NAD or NADP as acceptor;MF:oxidoreductase activity, acting on the CH-CH group of donors;MF:delta14-sterol reductase activity;
AFUB_042710		Protein of unknown function	10.08	3.33346	0.00450891	1	yes	up	0.8	1.32	1.22	7.52	13.95	3.56	1.11333	8.34333	------	------
AFUB_013290		Protein of unknown function	9.705	3.27874	0.0482313	1	yes	up	4.22	0	0	17.38	15.89	12.5	1.40667	15.2567	------	------
AFUB_049260		Protein of unknown function	9.646	3.27	7.83e-17	7.04e-14	yes	up	2.79	6.51	9.03	38.87	39.36	53.33	6.11	43.8533	GO:0050660;GO:001649	MF:flavin adenine dinucleotide binding;MF:oxidoreductase activity;
AFUB_051410		Protein of unknown function	7.087	2.82524	3.77e-37	8.46e-34	yes	up	5.26	4.32	6.04	28.99	29.3	29.48	5.20667	29.2567	------	------
AFUB_085400		Has domain(s) with predicted catalytic activity and role in metabolic process	6.817	2.76924	0.00260613	0.0593208	yes	up	0.07	0.47	0.21	0.76	0.8	2.24	0.25	1.26667	GO:0006635;GO:0008152;GO:0005777;GO:0005739;GO:0016853;GO:0004300;GO:000382	BP:fatty acid beta-oxidation;BP:metabolic process;CC:peroxisome;CC:mitochondrion;MF:isomerase activity;MF:enoyl-CoA hydratase activity;MF:catalytic activity;
AFUB_035670		Has domain(s) with predicted oxidoreductase activity and role in oxidation-reduction process	6.291	2.6534	4.06e-16	3.32e-13	yes	up	24.27	52.73	72.1	232.71	239.02	232.37	49.7	234.7	GO:0055114;GO:001649	BP:oxidation-reduction process;MF:oxidoreductase activity;
AFUB_085360		Protein of unknown function	6.232	2.63973	1.83e-07	4.84e-05	yes	up	162.12	131.05	53.42	617.88	549.47	638.81	115.53	602.053	GO:0055091;GO:0016021;GO:0005886;GO:001675	BP:phospholipid homeostasis;CC:integral component of membrane;CC:plasma membrane;MF:transferase activity, transferring amino-acyl groups;
AFUB_025240		Has domain(s) with predicted oxidoreductase activity%2C acting on CH-OH group of donors activity and role in oxidation-reduction process	5.332	2.41468	0.0195207	1	yes	up	3.35	1.85	1.74	7.57	5.96	18.32	2.31333	10.6167	GO:0055114;GO:0050660;GO:0016614;GO:001649	BP:oxidation-reduction process;MF:flavin adenine dinucleotide binding;MF:oxidoreductase activity, acting on CH-OH group of donors;MF:oxidoreductase activity;
AFUB_051400		Has domain(s) with predicted sequence-specific DNA binding RNA polymerase II transcription factor%2C zinc ion binding%2C DNA binding activity%2C role in regulation of transcription%2C DNA-dependent%2C transcription%2C DNA-templated and nucleus localization	4.825	2.2705	1.04e-22	1.16e-19	yes	up	11.9	22.98	22.95	69.15	67.71	76.98	19.2767	71.28	GO:0006355;GO:0006351;GO:0005634;GO:0042025;GO:0008270;GO:0003677;GO:000098	BP:regulation of transcription, DNA-templated;BP:transcription, DNA-templated;CC:nucleus;CC:host cell nucleus;MF:zinc ion binding;MF:DNA binding;MF:RNA polymerase II transcription factor activity, sequence-specific DNA binding;
AFUB_047580		Has domain(s) with predicted poly(beta-D-mannuronate) lyase activity%2C role in alginic acid catabolic process and periplasmic space localization	4.82	2.26914	9.21e-07	0.000179969	yes	up	62.54	97.53	32.45	251.67	273.1	222.22	64.1733	248.997	GO:0042122;GO:0042597;GO:0016829;GO:004513	BP:alginic acid catabolic process;CC:periplasmic space;MF:lyase activity;MF:pol;
AFUB_004710		Protein of unknown function	4.773	2.25496	0.00252983	0.0581731	yes	up	32.4	4.31	10.27	53.7	75.08	66.2	15.66	64.9933	GO:0005654;GO:000573	CC:nucleoplasm;CC:nucleolus;
AFUB_002990		Has domain(s) with predicted small-subunit processome localization	4.63	2.21107	0.0091217	0.106641	yes	up	25.23	1.88	7.08	40.6	50.18	49.02	11.3967	46.6	GO:0032040;GO:0005730;GO:007018	CC:small-subunit processome;CC:nucleolus;MF:small ribosomal subunit rRNA binding;
AFUB_018850		Has domain(s) with predicted protein binding activity%2C role in rRNA processing and nucleolus localization	4.488	2.16603	0.00299209	0.0628549	yes	up	19.99	2.51	8.67	31.76	46.81	41.12	10.39	39.8967	GO:0045943;GO:0006364;GO:0019013;GO:0005730;GO:000551	BP:positive regulation of transcription from RNA polymerase I promoter;BP:rRNA processing;CC:viral nucleocapsid;CC:nucleolus;MF:protein binding;
AFUB_063370		Has domain(s) with predicted nucleic acid binding%2C nucleotide binding activity	4.465	2.15853	0.00169795	0.0454354	yes	up	9.42	1.36	5.29	15.51	23.09	21.77	5.35667	20.1233	GO:0003723;GO:0003676;GO:000016	MF:RNA binding;MF:nucleic acid binding;MF:nucleotide binding;
AFUB_000490		Protein of unknown function	4.465	2.15878	0.0140939	0.12875	yes	up	15.86	0.87	5.9	22.12	35.69	29.9	7.54333	29.2367	GO:0000462;GO:0032040;GO:0019013;GO:000573	BP:maturation of SSU-rRNA from tricistronic rRNA transcrip;CC:small-subunit processome;CC:viral nucleocapsid;CC:nucleolus;
AFUB_047640		Protein of unknown function	4.463	2.15789	0.0063936	0.0925682	yes	up	10.58	0.93	5.55	15.78	28.44	20.18	5.68667	21.4667	------	------
AFUB_097950		Protein of unknown function	4.445	2.15213	0.0280878	0.169915	yes	up	0.1	0.03	0.03	0.1	0.26	0.25	0.0533333	0.203333	GO:0071949;GO:001649	MF:FAD binding;MF:oxidoreductase activity;
AFUB_077120		Has domain(s) with predicted amino acid transmembrane transporter activity%2C role in amino acid transmembrane transport and membrane localization	4.407	2.13985	4.35e-05	0.00398764	yes	up	2.01	2.29	1.98	3.57	12.22	5.91	2.09333	7.23333	GO:0055085;GO:0003333;GO:0006865;GO:0006810;GO:0016020;GO:0016021;GO:0015171;GO:002285	BP:transmembrane transport;BP:amino acid transmembrane transport;BP:amino acid transport;BP:transport;CC:membrane;CC:integral component of membrane;MF:amino acid transmembrane transporter activity;MF:transmembrane transporter activity;
AFUB_050290		Has domain(s) with predicted S-adenosylmethionine-dependent methyltransferase%2C RNA binding activity and role in rRNA processing	4.389	2.13391	0.0244428	0.158332	yes	up	25.85	1.07	6.3	34.33	46.03	49.35	11.0733	43.2367	GO:0001510;GO:0070475;GO:0042254;GO:0006364;GO:0000470;GO:0032259;GO:0006396;GO:0005730;GO:0009383;GO:0008757;GO:0008168;GO:000372	BP:RNA methylation;BP:rRNA base methylation;BP:ribosome biogenesis;BP:rRNA processing;BP:maturation of LSU-rRNA;BP:methylation;BP:RNA processing;CC:nucleolus;MF:rRN;MF:S-adenosylmethionine-dependent methyltransferase activity;MF:methyltransferase activity;MF:RNA binding;
AFUB_020690		Has domain(s) with predicted protein binding%2C IMP dehydrogenase%2C adenyl nucleotide binding activity and role in oxidation-reduction process%2C purine nucleotide biosynthetic process	4.363	2.12536	0.00672781	0.0946631	yes	up	179.39	18.95	56.41	276.49	376.41	315.46	84.9167	322.787	GO:0006183;GO:0006164;GO:0006177;GO:0055114;GO:0005737;GO:0016787;GO:0046872;GO:0003938;GO:0000166;GO:0003824;GO:001649	BP:GTP biosynthetic process;BP:purine nucleotide biosynthetic process;BP:GMP biosynthetic process;BP:oxidation-reduction process;CC:cytoplasm;MF:hydrolase activity;MF:metal ion binding;MF:IMP dehydrogenase activity;MF:nucleotide binding;MF:catalytic activity;MF:oxidoreductase activity;
AFUB_061170		Has domain(s) with predicted role in ribosome biogenesis and intracellular localization	4.34	2.11772	0.00936664	0.107282	yes	up	39.08	3.03	16.54	58.25	87.3	73.82	19.55	73.1233	GO:0042273;GO:0042254;GO:0000956;GO:0006364;GO:0000027;GO:0005737;GO:0005840;GO:0005730;GO:0030687;GO:000562	BP:ribosomal large subunit biogenesis;BP:ribosome biogenesis;BP:nuclear-transcribed mRNA catabolic process;BP:rRNA processing;BP:ribosomal large subunit assembly;CC:cytoplasm;CC:ribosome;CC:nucleolus;CC:preribosome, large subunit precursor;CC:intracellular;
AFUB_002370		Has domain(s) with predicted protein binding activity	4.245	2.08576	0.0134389	0.126444	yes	up	13.32	0.82	6.17	20.36	29.37	24.06	6.77	24.5967	GO:0000027;GO:0110136;GO:0005730;GO:000551	BP:ribosomal large subunit assembly;BP:protein-RNA complex remodeling;CC:nucleolus;MF:protein binding;
AFUB_032720		Has domain(s) with predicted RNA binding activity%2C role in ribosome assembly and nucleus localization	4.194	2.0682	0.0139015	0.128195	yes	up	32.91	2.66	9.35	45.04	65.12	55.81	14.9733	55.3233	GO:0042255;GO:0005634;GO:0005730;GO:000372	BP:ribosome assembly;CC:nucleus;CC:nucleolus;MF:RNA binding;
AFUB_085370		Has domain(s) with predicted N-acetyltransferase activity	4.173	2.0611	1.56e-06	0.000281054	yes	up	2.34	1.48	1.71	7.73	5.5	5.73	1.84333	6.32	GO:000808	MF:N-acetyltransferase activity;
AFUB_082720		Protein of unknown function	4.161	2.05684	0.02794	0.169621	yes	up	40.56	1.72	11.06	52.97	73.51	69.91	17.78	65.4633	GO:0042255;GO:0000463;GO:0000470;GO:0000027;GO:0005730;GO:0030687;GO:0019843;GO:000372	BP:ribosome assembly;BP:maturation of LSU-rRNA from tricistronic rRNA transcrip;BP:maturation of LSU-rRNA;BP:ribosomal large subunit assembly;CC:nucleolus;CC:preribosome, large subunit precursor;MF:rRNA binding;MF:single-stranded RNA binding;
AFUB_051350		Protein of unknown function	4.146	2.05169	3.5e-08	1.12e-05	yes	up	5.88	8.52	5.24	15.69	22.61	26.17	6.54667	21.49	------	------
AFUB_088640		Has domain(s) with predicted DNA-directed RNA polymerase activity and role in transcription%2C DNA-templated	4.108	2.03845	0.0148746	0.130157	yes	up	26.2	2.14	7.64	33.85	50.5	45.43	11.9933	43.26	GO:0006351;GO:0005730;GO:0005736;GO:000389	BP:transcription, DNA-templated;CC:nucleolus;CC:DNA-directed RNA polymerase I complex;MF:DNA-directed RNA polymerase activity;
AFUB_010410		Has domain(s) with predicted role in rRNA processing and preribosome%2C small subunit precursor localization	4.078	2.02792	0.0089322	0.106511	yes	up	23.8	2.69	8.04	30.71	48.81	42.95	11.51	40.8233	GO:0006364;GO:0005634;GO:0030688;GO:003068	BP:rRNA processing;CC:nucleus;CC:preribosome, small subunit precursor;CC:preribosome, large subunit precursor;
AFUB_010590		Protein of unknown function	4.069	2.02484	0.0143772	0.12894	yes	up	18.92	1.49	6.41	25.03	36.76	33.2	8.94	31.6633	GO:0000462;GO:0005634;GO:0032040;GO:000573	BP:maturation of SSU-rRNA from tricistronic rRNA transcrip;CC:nucleus;CC:small-subunit processome;CC:nucleolus;
AFUB_091040		Has domain(s) with predicted structural constituent of ribosome%2C RNA binding activity%2C role in translation and large ribosomal subunit localization	4.052	2.01857	0.00743673	0.0984838	yes	up	42.87	5.32	14.04	61.24	83.72	74.23	20.7433	73.0633	GO:0000470;GO:0006412;GO:0015934;GO:0030686;GO:0003735;GO:000372	BP:maturation of LSU-rRNA;BP:translation;CC:large ribosomal subunit;CC:90S preribosome;MF:structural constituent of ribosome;MF:RNA binding;
AFUB_028500		Has domain(s) with predicted role in ribosome biogenesis and nucleus localization	4.05	2.01791	0.00159447	0.043311	yes	up	17.4	3.2	9.47	28.42	39.97	33.91	10.0233	34.1	GO:0042254;GO:0000462;GO:0000479;GO:0030688;GO:0005730;GO:0005634;GO:0003924;GO:0034511;GO:000552	BP:ribosome biogenesis;BP:maturation of SSU-rRNA from tricistronic rRNA transcrip;BP:endonucleolytic cleavage of tricistronic rRNA transcrip;CC:preribosome, small subunit precursor;CC:nucleolus;CC:nucleus;MF:GTPase activity;MF:U3 snoRNA binding;MF:GTP binding;
AFUB_067650		Has domain(s) with predicted protein binding activity	4.046	2.01638	0.00823705	0.103389	yes	up	25.53	2.57	11.18	37.95	50.5	47.71	13.0933	45.3867	GO:0019013;GO:000551	CC:viral nucleocapsid;MF:protein binding;
AFUB_053810		Has domain(s) with predicted DNA binding%2C DNA-directed RNA polymerase activity%2C role in transcription%2C DNA-templated and nucleus localization	4.013	2.00454	0.00941849	0.107328	yes	up	14.94	1.73	4.75	19.82	28.33	26.75	7.14	24.9667	GO:0001188;GO:0006362;GO:0006351;GO:0042790;GO:0005736;GO:0005730;GO:0005634;GO:0042025;GO:0003677;GO:000389	BP:RNA polymerase I transcriptional preinitiation complex assembly;BP:transcription elongation from RNA polymerase I promoter;BP:transcription, DNA-templated;BP:transcription of nuclear large rRNA transcript from RNA polymerase I promoter;CC:DNA-directed RNA polymerase I complex;CC:nucleolus;CC:nucleus;CC:host cell nucleus;MF:DNA binding;MF:DNA-directed RNA polymerase activity;
AFUB_099220		Has domain(s) with predicted and role in oxidation-reduction process	3.999	1.99962	7.13e-26	9.16e-23	yes	up	28.27	44.68	47.59	117.29	133.95	119.9	40.18	123.713	GO:0055114;GO:0016021;GO:0004497;GO:0020037;GO:0016705;GO:0016712;GO:0005506;GO:000905	BP:oxidation-reduction process;CC:integral component of membrane;MF:monooxygenase activity;MF:heme binding;MF:oxidoreductase activity, acting on paired donors, with incorporation or reduction of molecular oxygen;MF:oxidoreductase activity, acting on paired donors, with incorporation or reduction of molecular oxygen, reduced flavin or flavoprotein as one donor, and incorporation of one atom of oxy…
AFUB_016990		Protein of unknown function	3.981	1.99313	0.0136837	0.12706	yes	up	0.25	0.79	0.09	0.95	1.5	0.98	0.376667	1.14333	------	------
AFUB_089980		Has domain(s) with predicted role in ribosome biogenesis and nucleus localization	3.972	1.98974	0.0120579	0.120458	yes	up	71.86	7.99	20.93	89.82	139.98	121.27	33.5933	117.023	GO:0042273;GO:0000055;GO:0042255;GO:0042254;GO:0000447;GO:0005730;GO:0030687;GO:0005634;GO:000372	BP:ribosomal large subunit biogenesis;BP:ribosomal large subunit export from nucleus;BP:ribosome assembly;BP:ribosome biogenesis;BP:endonucleolytic cleavage in ITS1 to separate SSU-rRNA from 5.8S rRNA and LSU-rRNA from tricistronic rRNA transcrip;CC:nucleolus;CC:preribosome, large subunit precursor;CC:nucleus;MF:single-stranded RNA binding;
AFUB_082110		Protein of unknown function	3.967	1.98802	0.0103335	0.112039	yes	up	13.05	1.41	4.2	19.19	23.62	21.73	6.22	21.5133	GO:0042254;GO:0016020;GO:0032040;GO:0030692;GO:000573	BP:ribosome biogenesis;CC:membrane;CC:small-subunit processome;CC:Noc4p-Nop14p complex;CC:nucleolus;
AFUB_066410		Protein of unknown function	3.95	1.98176	0.00141831	0.0404826	yes	up	2.59	1.03	1.38	6.24	6.74	3.72	1.66667	5.56667	------	------
AFUB_076040		Ortholog(s) have nucleolus localization	3.934	1.976	0.00414269	0.0743452	yes	up	36.49	4.98	21.98	58.4	77.81	72.78	21.15	69.6633	GO:0006886;GO:0006606;GO:0005737;GO:0034399;GO:0005730;GO:0005643;GO:0005634;GO:0008536;GO:0008139;GO:0061608;GO:003126	BP:intracellular protein transport;BP:protein import into nucleus;CC:cytoplasm;CC:nuclear periphery;CC:nucleolus;CC:nuclear pore;CC:nucleus;MF:Ran GTPase binding;MF:nuclear localization sequence binding;MF:nuclear import signal receptor activity;MF:small GTPase binding;
AFUB_075870		Has domain(s) with predicted nucleus localization	3.917	1.96971	0.01704	0.138523	yes	up	14.58	1.31	4.07	18.39	26.46	23.85	6.65333	22.9	GO:0000462;GO:0005634;GO:000573	BP:maturation of SSU-rRNA from tricistronic rRNA transcrip;CC:nucleus;CC:nucleolus;
AFUB_083940		Has domain(s) with predicted ATP binding%2C ATPase activity%2C coupled to transmembrane movement of substances activity%2C role in transport and integral to membrane localization	3.901	1.96366	2.29e-22	2.29e-19	yes	up	4.08	6.86	6.27	16.11	18.17	17.6	5.73667	17.2933	GO:0006810;GO:0006351;GO:0055085;GO:0016021;GO:0016020;GO:0005886;GO:0005634;GO:0016787;GO:0042626;GO:0017111;GO:0000166;GO:0000981;GO:0016887;GO:0003677;GO:0005524;GO:000827	BP:transport;BP:transcription, DNA-templated;BP:transmembrane transport;CC:integral component of membrane;CC:membrane;CC:plasma membrane;CC:nucleus;MF:hydrolase activity;MF:ATPase activity, coupled to transmembrane movement of substances;MF:nucleoside-triphosphatase activity;MF:nucleotide binding;MF:RNA polymerase II transcription factor activity, sequence-specific DNA binding;MF:ATPase activity;…
AFUB_002590		Protein of unknown function	3.896	1.9619	0.00805788	0.101871	yes	up	48.5	7.61	13.28	62.99	93.8	79.22	23.13	78.67	GO:0000465;GO:0006364;GO:0000464;GO:0000027;GO:0005730;GO:0030687;GO:0008097;GO:0042134;GO:0019843;GO:000372	BP:exonucleolytic trimming to generate mature 5'-end of 5.8S rRNA from tricistronic rRNA transcrip;BP:rRNA processing;BP:endonucleolytic cleavage in ITS1 upstream of 5.8S rRNA from tricistronic rRNA transcrip;BP:ribosomal large subunit assembly;CC:nucleolus;CC:preribosome, large subunit precursor;MF:5S rRNA binding;MF:rRNA primary transcript binding;MF:rRNA binding;MF:RNA binding;
AFUB_061900		Protein of unknown function	3.868	1.95177	0.00107698	0.0345825	yes	up	17.98	13.66	4.3	31.54	45.62	39.83	11.98	38.9967	------	------
AFUB_006600		Has domain(s) with predicted nucleic acid binding%2C ATP binding%2C ATP-dependent helicase activity	3.831	1.93764	0.0299762	0.175352	yes	up	18.16	0.89	6.43	23.68	31.63	29.86	8.49333	28.39	GO:0006364;GO:0005634;GO:0016787;GO:0004386;GO:0003724;GO:0003723;GO:0003676;GO:000552	BP:rRNA processing;CC:nucleus;MF:hydrolase activity;MF:helicase activity;MF:RNA helicase activity;MF:RNA binding;MF:nucleic acid binding;MF:ATP binding;
AFUB_083330		Has domain(s) with predicted small-subunit processome localization	3.816	1.93214	0.0265517	0.164984	yes	up	9.49	0.58	2.92	12.32	14.84	16.36	4.33	14.5067	GO:0030490;GO:0042254;GO:0032040;GO:0030692;GO:000573	BP:maturation of SSU-rRNA;BP:ribosome biogenesis;CC:small-subunit processome;CC:Noc4p-Nop14p complex;CC:nucleolus;
AFUB_044650		Has domain(s) with predicted oleate hydratase activity and role in fatty acid metabolic process	3.768	1.91379	0.00229133	0.0542142	yes	up	72.17	48.31	14.24	134.96	156.31	140.36	44.9067	143.877	GO:0006631;GO:0016021;GO:0050151;GO:007194	BP:fatty acid metabolic process;CC:integral component of membrane;MF:oleate hydratase activity;MF:FAD binding;
AFUB_064660		Has domain(s) with predicted protein binding activity	3.757	1.90966	0.00600837	0.0904975	yes	up	12.26	2.63	3.56	14.16	24.13	21.78	6.15	20.0233	GO:000551	MF:protein binding;
AFUB_052390		Protein of unknown function	3.749	1.90643	0.020696	0.148624	yes	up	21.88	2.5	4.62	25.14	34.5	37.23	9.66667	32.29	GO:0000460;GO:0006364;GO:0000470;GO:003068	BP:maturation of 5.8S rRNA;BP:rRNA processing;BP:maturation of LSU-rRNA;CC:preribosome, large subunit precursor;
AFUB_044660		Has domain(s) with predicted flavin adenine dinucleotide binding%2C oxidoreductase activity%2C role in oxidation-reduction process%2C cell redox homeostasis and cytoplasm localization	3.744	1.90473	0.00560755	0.0870247	yes	up	17.82	9.67	2.77	29.48	38.12	29.76	10.0867	32.4533	GO:0045454;GO:0055114;GO:0005737;GO:0050660;GO:001649	BP:cell redox homeostasis;BP:oxidation-reduction process;CC:cytoplasm;MF:flavin adenine dinucleotide binding;MF:oxidoreductase activity;
AFUB_042510		Ortholog(s) have phosphoadenylyl-sulfate reductase (thioredoxin) activity and role in sulfate assimilation	3.709	1.89114	8.04e-05	0.00607652	yes	up	11.2	11.09	12.18	16.99	55.06	27.92	11.49	33.3233	GO:0070814;GO:0019344;GO:0008152;GO:0019379;GO:0009086;GO:0000103;GO:0055114;GO:0003824;GO:000460	BP:hydrogen sulfide biosynthetic process;BP:cysteine biosynthetic process;BP:metabolic process;BP:sulfate assimilation, phosphoadenylyl sulfate reduction by phosphoadenylyl-sulfate reductas;BP:methionine biosynthetic process;BP:sulfate assimilation;BP:oxidation-reduction process;MF:catalytic activity;MF:phosphoadenylyl-sulfate reductas;
AFUB_070250		Has domain(s) with predicted nucleic acid binding%2C ATP binding%2C ATP-dependent helicase activity	3.707	1.89044	0.01271	0.123535	yes	up	41.08	4.97	13.28	52.49	70.11	68.79	19.7767	63.7967	GO:0000463;GO:0006364;GO:0005730;GO:0016787;GO:0004386;GO:0003724;GO:0003723;GO:0003676;GO:000552	BP:maturation of LSU-rRNA from tricistronic rRNA transcrip;BP:rRNA processing;CC:nucleolus;MF:hydrolase activity;MF:helicase activity;MF:RNA helicase activity;MF:RNA binding;MF:nucleic acid binding;MF:ATP binding;
AFUB_003010		Has domain(s) with predicted protein binding activity	3.706	1.89004	0.0225821	0.153827	yes	up	30.33	2.64	8.95	33.26	52.94	49.92	13.9733	45.3733	GO:0006364;GO:0005634;GO:000551	BP:rRNA processing;CC:nucleus;MF:protein binding;
AFUB_015670		Protein of unknown function	3.699	1.88705	0.0269464	0.165942	yes	up	24.03	1.78	6.59	28.63	37.97	39.04	10.8	35.2133	GO:0042273;GO:0005730;GO:0005634;GO:0005654;GO:0030690;GO:003069	BP:ribosomal large subunit biogenesis;CC:nucleolus;CC:nucleus;CC:nucleoplasm;CC:Noc1p-Noc2p complex;CC:Noc2p-Noc3p complex;
AFUB_064720	ytm1	Has domain(s) with predicted protein binding activity	3.691	1.88406	0.00709565	0.09637	yes	up	19.5	2.9	8.07	27.28	36.12	33.04	10.1567	32.1467	GO:0000466;GO:0042254;GO:0000463;GO:0051301;GO:0000278;GO:0005737;GO:0005730;GO:0030687;GO:0005654;GO:0000777;GO:0005515;GO:004302	BP:maturation of 5.8S rRNA from tricistronic rRNA transcrip;BP:ribosome biogenesis;BP:maturation of LSU-rRNA from tricistronic rRNA transcrip;BP:cell division;BP:mitotic cell cycle;CC:cytoplasm;CC:nucleolus;CC:preribosome, large subunit precursor;CC:nucleoplasm;CC:condensed chromosome kinetochore;MF:protein binding;MF:ribonucleoprotein complex binding;
AFUB_065290	nop7	Has domain(s) with predicted role in ribosome biogenesis and nucleolus localization	3.677	1.87836	0.0154449	0.130925	yes	up	39.58	4.12	14.09	49.25	65.03	70.12	19.2633	61.4667	GO:0042254;GO:0000463;GO:0000466;GO:0005730;GO:0030687;GO:0070545;GO:0005654;GO:0003723;GO:004302	BP:ribosome biogenesis;BP:maturation of LSU-rRNA from tricistronic rRNA transcrip;BP:maturation of 5.8S rRNA from tricistronic rRNA transcrip;CC:nucleolus;CC:preribosome, large subunit precursor;CC:PeBoW complex;CC:nucleoplasm;MF:RNA binding;MF:ribonucleoprotein complex binding;
AFUB_063470		Has domain(s) with predicted nucleic acid binding%2C nucleotide binding activity	3.672	1.87639	0.0234524	0.156022	yes	up	35.92	3.08	10.4	42.56	61.19	55.35	16.4667	53.0333	GO:0000463;GO:0005730;GO:0003723;GO:0003676;GO:000016	BP:maturation of LSU-rRNA from tricistronic rRNA transcrip;CC:nucleolus;MF:RNA binding;MF:nucleic acid binding;MF:nucleotide binding;
AFUB_012550		Protein of unknown function	3.663	1.87288	0.00630866	0.0925682	yes	up	20.46	3.21	8.91	29.53	38.78	33.71	10.86	34.0067	GO:0006364;GO:0032040;GO:0034457;GO:0005730;GO:0042134;GO:003051	BP:rRNA processing;CC:small-subunit processome;CC:Mpp10 complex;CC:nucleolus;MF:rRNA primary transcript binding;MF:snoRNA binding;
AFUB_012060		Has domain(s) with predicted nucleotide binding%2C RNA binding activity%2C role in RNA processing and nucleus%2C ribonucleoprotein complex localization	3.647	1.86659	0.0186371	0.142246	yes	up	77.67	8.62	20.65	96.35	124.33	122.67	35.6467	114.45	GO:0006396;GO:0005634;GO:1990904;GO:0000166;GO:0003723;GO:000367	BP:RNA processing;CC:nucleus;CC:ribonucleoprotein complex;MF:nucleotide binding;MF:RNA binding;MF:nucleic acid binding;
AFUB_096740		Protein of unknown function	3.633	1.86109	0.00193636	0.0487669	yes	up	1.97	1.04	0.74	4.37	3.52	3.76	1.25	3.88333	GO:001602	CC:integral component of membrane;
AFUB_094040		Protein of unknown function	3.612	1.85285	0.0113295	0.117125	yes	up	19.09	2.61	7.43	22.56	35.96	32.14	9.71	30.22	GO:0000460;GO:0000470;GO:0030687;GO:000573	BP:maturation of 5.8S rRNA;BP:maturation of LSU-rRNA;CC:preribosome, large subunit precursor;CC:nucleolus;
AFUB_047590		Has domain(s) with predicted cholestenol delta-isomerase activity%2C role in sterol metabolic process and endoplasmic reticulum%2C integral to membrane localization	3.608	1.85108	3.34e-06	0.000500872	yes	up	77.19	96.72	44.98	216.27	237.06	184.13	72.9633	212.487	GO:0016126;GO:0016125;GO:0005783;GO:0016021;GO:0005789;GO:0000247;GO:0047750;GO:000476	BP:sterol biosynthetic process;BP:sterol metabolic process;CC:endoplasmic reticulum;CC:integral component of membrane;CC:endoplasmic reticulum membrane;MF:C-8 sterol isomerase activity;MF:cholestenol delta-isomerase activity;MF:steroid delta-isomerase activity;
AFUB_032710		Protein of unknown function	3.591	1.84441	0.00690842	0.095316	yes	up	12.1	1.82	5.75	17.4	21.73	20.96	6.55667	20.03	GO:0006270;GO:0042254;GO:0005730;GO:000368	BP:DNA replication initiation;BP:ribosome biogenesis;CC:nucleolus;MF:chromatin binding;
AFUB_013760		Ortholog(s) have nucleolus localization	3.591	1.84434	0.0235904	0.156398	yes	up	215.2	22.96	50.79	253.87	343.44	321.7	96.3167	306.337	GO:0008033;GO:1990258;GO:0006364;GO:0031167;GO:0032259;GO:0000494;GO:0032040;GO:0005730;GO:0031428;GO:0015030;GO:0008649;GO:1990259;GO:0003729;GO:0008168;GO:000372	BP:tRNA processing;BP:histone glutamine methylation;BP:rRNA processing;BP:rRNA methylation;BP:methylation;BP:box C/D snoRNA 3'-end processing;CC:small-subunit processome;CC:nucleolus;CC:box C/D snoRNP complex;CC:Cajal body;MF:rRNA methyltransferase activity;MF:histone-glutamine methyltransferase activity;MF:mRNA binding;MF:methyltransferase activity;MF:RNA binding;
AFUB_019290		Protein of unknown function	3.568	1.83516	0.0362039	0.190516	yes	up	19.7	1.05	7.45	25.08	32.76	29.59	9.4	29.1433	GO:000636	BP:transcription from RNA polymerase I promoter;
AFUB_049270		Protein of unknown function	3.566	1.8344	0.000176878	0.0102601	yes	up	0.46	0.57	0.72	2.09	1.37	1.39	0.583333	1.61667	------	------
AFUB_035810		Protein of unknown function	3.559	1.83137	0.027622	0.168144	yes	up	78.23	6.29	23.13	95.03	120.2	120.97	35.8833	112.067	GO:0006364;GO:1902570;GO:0000447;GO:0000480;GO:0000472;GO:0032040;GO:0031428;GO:0005730;GO:0017069;GO:003051	BP:rRNA processing;BP:protein localization to nucleolus;BP:endonucleolytic cleavage in ITS1 to separate SSU-rRNA from 5.8S rRNA and LSU-rRNA from tricistronic rRNA transcrip;BP:endonucleolytic cleavage in 5'-ETS of tricistronic rRNA transcrip;BP:endonucleolytic cleavage to generate mature 5'-end of SSU-rRNA fro;CC:small-subunit processome;CC:box C/D snoRNP complex;CC:nucleolus;MF:snRNA binding;MF…
AFUB_082860		Has domain(s) with predicted catalytic activity%2C role in ribosome biogenesis%2C RNA processing and nucleolus localization	3.546	1.82625	0.00550624	0.0859087	yes	up	12.59	2.49	5.15	15.94	24.32	20.98	6.74333	20.4133	GO:0042254;GO:0006396;GO:0000479;GO:0005730;GO:0004521;GO:000382	BP:ribosome biogenesis;BP:RNA processing;BP:endonucleolytic cleavage of tricistronic rRNA transcrip;CC:nucleolus;MF:endoribonuclease activity;MF:catalytic activity;
AFUB_094550		Has domain(s) with predicted amidophosphoribosyltransferase activity and role in nucleoside metabolic process%2C purine nucleobase biosynthetic process	3.544	1.82552	0.000924455	0.0310141	yes	up	34.82	10.04	19.97	53.16	78.82	59.08	21.61	63.6867	GO:0009113;GO:0006189;GO:0009116;GO:0008152;GO:0006164;GO:0005737;GO:0004044;GO:004687	BP:purine nucleobase biosynthetic process;BP:'de novo' IMP biosynthetic process;BP:nucleoside metabolic process;BP:metabolic process;BP:purine nucleotide biosynthetic process;CC:cytoplasm;MF:amidophosphoribosyltransferase activity;MF:metal ion binding;
AFUB_092830		Has domain(s) with predicted nucleic acid binding%2C ATP binding%2C helicase activity	3.538	1.82273	0.0315678	0.179325	yes	up	0.02	0.14	0.09	0.22	0.24	0.19	0.0833333	0.216667	GO:0006310;GO:0006281;GO:0032508;GO:0000724;GO:0006268;GO:0005694;GO:0005737;GO:0016021;GO:0016787;GO:0009378;GO:0004386;GO:0003676;GO:0043138;GO:0005524;GO:003631	BP:DNA recombination;BP:DNA repair;BP:DNA duplex unwinding;BP:double-strand break repair via homologous recombination;BP:DNA unwinding involved in DNA replication;CC:chromosome;CC:cytoplasm;CC:integral component of membrane;MF:hydrolase activity;MF:four-way junction helicase activity;MF:helicase activity;MF:nucleic acid binding;MF:3'-5' DNA helicase activity;MF:ATP binding;MF:annealing helicase a…
AFUB_009860		Has domain(s) with predicted RNA binding activity	3.533	1.82084	0.0208034	0.148743	yes	up	19.18	2.14	5.26	23.43	28.78	30.31	8.86	27.5067	GO:0006417;GO:0005730;GO:0003723;GO:000372	BP:regulation of translation;CC:nucleolus;MF:RNA binding;MF:mRNA binding;
AFUB_005660		Protein of unknown function	3.533	1.82103	0.0365989	0.191092	yes	up	17.06	0.93	6.77	20.13	27.36	28.23	8.25333	25.24	GO:0051391;GO:0016072;GO:0034470;GO:0000154;GO:0016556;GO:0042274;GO:1904812;GO:0005730;GO:0030688;GO:0000049;GO:0008080;GO:1990883;GO:0030515;GO:000552	BP:tRNA acetylation;BP:rRNA metabolic process;BP:ncRNA processing;BP:rRNA modification;BP:mRNA modification;BP:ribosomal small subunit biogenesis;BP:rRNA acetylation involved in maturation of SSU-rRNA;CC:nucleolus;CC:preribosome, small subunit precursor;MF:tRNA binding;MF:N-acetyltransferase activity;MF:rRNA cytidine N-acetyltransferase activity;MF:snoRNA binding;MF:ATP binding;
AFUB_044640		Has domain(s) with predicted transferase activity%2C transferring acyl groups other than amino-acyl groups activity	3.532	1.82029	3.7e-05	0.00362725	yes	up	77.44	56.03	34.14	157.75	178.37	154.26	55.87	163.46	GO:001674	MF:transferase activity, transferring acyl groups other than amino-acyl groups;
AFUB_021000		Has domain(s) with predicted protein binding activity	3.518	1.81482	0.0198219	0.145924	yes	up	18.7	1.7	8.14	25.04	30.73	30.37	9.51333	28.7133	GO:0000462;GO:0032040;GO:0034455;GO:0030686;GO:0019013;GO:000551	BP:maturation of SSU-rRNA from tricistronic rRNA transcrip;CC:small-subunit processome;CC:t-UTP complex;CC:90S preribosome;CC:viral nucleocapsid;MF:protein binding;
AFUB_019950		Protein of unknown function	3.513	1.81267	0.000227112	0.0120115	yes	up	7.68	3.29	6.21	12.23	22.89	13.79	5.72667	16.3033	GO:0000462;GO:0006364;GO:0030688;GO:000573	BP:maturation of SSU-rRNA from tricistronic rRNA transcrip;BP:rRNA processing;CC:preribosome, small subunit precursor;CC:nucleolus;
AFUB_083140		Has domain(s) with predicted nucleic acid binding%2C nucleotide binding activity	3.484	1.80083	0.00927441	0.106905	yes	up	13.34	2.05	6	16.94	25.11	21.47	7.13	21.1733	GO:0042254;GO:0006364;GO:0005730;GO:0000166;GO:0003676;GO:000372	BP:ribosome biogenesis;BP:rRNA processing;CC:nucleolus;MF:nucleotide binding;MF:nucleic acid binding;MF:RNA binding;
AFUB_074260		Has domain(s) with predicted ribonucleoside binding%2C DNA binding%2C DNA-directed RNA polymerase activity%2C role in transcription%2C DNA-templated and nucleus localization	3.458	1.78977	0.0260485	0.163549	yes	up	17.98	1.94	4.45	20.95	25.31	28.14	8.12333	24.8	GO:0006351;GO:0005736;GO:0005634;GO:0003677;GO:0032549;GO:000389	BP:transcription, DNA-templated;CC:DNA-directed RNA polymerase I complex;CC:nucleus;MF:DNA binding;MF:ribonucleoside binding;MF:DNA-directed RNA polymerase activity;
AFUB_008620	erb1	Ortholog(s) have nucleolus localization	3.454	1.78814	0.0180328	0.141877	yes	up	24.18	2.59	9.78	31.38	38.24	39.14	12.1833	36.2533	GO:0000466;GO:0042254;GO:0000463;GO:0006364;GO:0005730;GO:0030687;GO:0070545;GO:0005654;GO:0005515;GO:004302	BP:maturation of 5.8S rRNA from tricistronic rRNA transcrip;BP:ribosome biogenesis;BP:maturation of LSU-rRNA from tricistronic rRNA transcrip;BP:rRNA processing;CC:nucleolus;CC:preribosome, large subunit precursor;CC:PeBoW complex;CC:nucleoplasm;MF:protein binding;MF:ribonucleoprotein complex binding;
AFUB_038380		Has domain(s) with predicted phosphotransferase activity%2C carboxyl group as acceptor%2C kinase activity%2C role in phosphorylation%2C organic acid metabolic process and intracellular localization	3.428	1.77719	0.0288213	0.172761	yes	up	112.68	41.47	10.04	144	204.36	146.62	54.73	164.993	GO:0006085;GO:0006082;GO:0016310;GO:0008152;GO:0005622;GO:0000287;GO:0008776;GO:0016301;GO:0016774;GO:000552	BP:acetyl-CoA biosynthetic process;BP:organic acid metabolic process;BP:phosphorylation;BP:metabolic process;CC:intracellular;MF:magnesium ion binding;MF:acetate kinase activity;MF:kinase activity;MF:phosphotransferase activity, carboxyl group as acceptor;MF:ATP binding;
AFUB_019060		Has domain(s) with predicted protein binding%2C DNA binding%2C RNA binding activity and role in RNA metabolic process	3.423	1.77515	0.00912518	0.106641	yes	up	6.88	1.1	3.03	8.82	11.49	11.9	3.67	10.7367	GO:0016070;GO:0042274;GO:0005730;GO:0003723;GO:0005515;GO:000367	BP:RNA metabolic process;BP:ribosomal small subunit biogenesis;CC:nucleolus;MF:RNA binding;MF:protein binding;MF:DNA binding;
AFUB_001400		Has domain(s) with predicted protein binding activity	3.379	1.75641	0.0323898	0.181326	yes	up	15.09	1.18	5.21	18.46	21.45	23.29	7.16	21.0667	GO:0000462;GO:0045943;GO:0006364;GO:0032040;GO:0005730;GO:0016021;GO:0034455;GO:0030686;GO:0005515;GO:003051	BP:maturation of SSU-rRNA from tricistronic rRNA transcrip;BP:positive regulation of transcription from RNA polymerase I promoter;BP:rRNA processing;CC:small-subunit processome;CC:nucleolus;CC:integral component of membrane;CC:t-UTP complex;CC:90S preribosome;MF:protein binding;MF:snoRNA binding;
AFUB_003390		Has domain(s) with predicted zinc ion binding activity	3.368	1.75176	0.0260005	0.163549	yes	up	11.67	0.96	6.04	15.3	17.11	21.23	6.22333	17.88	GO:0030435;GO:0034968;GO:0005737;GO:0005634;GO:0018024;GO:0008270;GO:000551	BP:sporulation resulting in formation of a cellular spore;BP:histone lysine methylation;CC:cytoplasm;CC:nucleus;MF:histone-lysine N-methyltransferase activity;MF:zinc ion binding;MF:protein binding;
AFUB_077140		Has domain(s) with predicted ATP binding%2C RNA binding%2C ATP-dependent helicase activity and nucleus localization	3.355	1.74634	0.00455447	0.0779801	yes	up	6.75	1.33	4.3	9.72	13.18	11.66	4.12667	11.52	GO:0006364;GO:0005730;GO:0005634;GO:0016787;GO:0016818;GO:0004386;GO:0003724;GO:0003723;GO:0003676;GO:000552	BP:rRNA processing;CC:nucleolus;CC:nucleus;MF:hydrolase activity;MF:hydrolase activity, acting on acid anhydrides, in phosphorus-containing anhydrides;MF:helicase activity;MF:RNA helicase activity;MF:RNA binding;MF:nucleic acid binding;MF:ATP binding;
AFUB_098460		Has domain(s) with predicted role in nucleoside metabolic process	3.349	1.74374	0.00712917	0.0963811	yes	up	79.29	17.79	26.82	100.24	129.91	127.18	41.3	119.11	GO:0009116;GO:001675	BP:nucleoside metabolic process;MF:transferase activity, transferring glycosyl groups;
AFUB_024280		Has domain(s) with predicted RNA binding activity	3.333	1.737	0.00442557	0.0769639	yes	up	31.06	6.77	20.83	40.43	67.18	54.66	19.5533	54.09	GO:0006364;GO:0032040;GO:0034457;GO:0019013;GO:0019843;GO:0030515;GO:000372	BP:rRNA processing;CC:small-subunit processome;CC:Mpp10 complex;CC:viral nucleocapsid;MF:rRNA binding;MF:snoRNA binding;MF:RNA binding;
AFUB_014550		Has domain(s) with predicted nucleic acid binding%2C ATP binding%2C ATP-dependent helicase activity	3.329	1.73509	0.024072	0.157813	yes	up	15.75	1.66	6.06	17.84	22.23	27.53	7.82333	22.5333	GO:0009098;GO:0042254;GO:0009082;GO:0005730;GO:0016787;GO:0004386;GO:0003724;GO:0003723;GO:0003676;GO:0003852;GO:000552	BP:leucine biosynthetic process;BP:ribosome biogenesis;BP:branched-chain amino acid biosynthetic process;CC:nucleolus;MF:hydrolase activity;MF:helicase activity;MF:RNA helicase activity;MF:RNA binding;MF:nucleic acid binding;MF:2-isopropylmalate synthase activity;MF:ATP binding;
AFUB_006570		Ortholog(s) have histone methyltransferase activity (H4-R3 specific) activity and role in peptidyl-arginine modification	3.326	1.73395	0.00341459	0.0663079	yes	up	43.7	10.59	21.63	59.78	82.12	70.87	25.3067	70.9233	GO:0006479;GO:0018195;GO:0018216;GO:0030163;GO:0045329;GO:0000502;GO:0005634;GO:0005737;GO:0050353;GO:0016274;GO:0036402;GO:0008469;GO:0044020;GO:0008168;GO:0005506;GO:000552	BP:protein methylation;BP:peptidyl-arginine modification;BP:peptidyl-arginine methylation;BP:protein catabolic process;BP:carnitine biosynthetic process;CC:proteasome complex;CC:nucleus;CC:cytoplasm;MF:trimethyllysine dioxygenase activity;MF:protein-arginine N-methyltransferase activity;MF:proteasome-activating ATPase activity;MF:histone-arginine N-methyltransferase activity;MF:histone methyltran…
AFUB_074200		Has domain(s) with predicted binding activity	3.321	1.73181	0.0258887	0.163229	yes	up	2.91	0.27	1.29	3.35	4.69	4.68	1.49	4.24	GO:0032040;GO:0030686;GO:000573	CC:small-subunit processome;CC:90S preribosome;CC:nucleolus;
AFUB_039570		Protein of unknown function	3.319	1.73083	0.0262189	0.164046	yes	up	72.65	8.26	21.46	81.07	104.8	111.73	34.1233	99.2	GO:0006364;GO:0032040;GO:0031428;GO:0005730;GO:003051	BP:rRNA processing;CC:small-subunit processome;CC:box C/D snoRNP complex;CC:nucleolus;MF:snoRNA binding;
AFUB_006610		Protein of unknown function	3.31	1.72683	0.0182888	0.141961	yes	up	16.95	2.58	5.05	20.04	25.8	25.14	8.19333	23.66	GO:0000027;GO:0006364;GO:0030687;GO:001984	BP:ribosomal large subunit assembly;BP:rRNA processing;CC:preribosome, large subunit precursor;MF:rRNA binding;
AFUB_013390		Has domain(s) with predicted zinc ion binding%2C DNA binding%2C DNA-directed RNA polymerase activity%2C role in transcription%2C DNA-templated and nucleus localization	3.307	1.72559	0.0360652	0.190472	yes	up	17.9	1.51	5.28	20.7	24.64	26.29	8.23	23.8767	GO:0006351;GO:0005736;GO:0005634;GO:0042025;GO:0003677;GO:0008270;GO:000389	BP:transcription, DNA-templated;CC:DNA-directed RNA polymerase I complex;CC:nucleus;CC:host cell nucleus;MF:DNA binding;MF:zinc ion binding;MF:DNA-directed RNA polymerase activity;
AFUB_078060		Ortholog(s) have role in fumiquinazoline C biosynthetic process%2C asperfuranone biosynthetic process and extracellular region localization	3.306	1.72501	7.39e-10	3.16e-07	yes	up	5.36	6.35	6.41	11.57	15.89	19.67	6.04	15.71	GO:1900554;GO:0044550;GO:1900781;GO:0055114;GO:0005618;GO:0005576;GO:0009277;GO:0050660;GO:0016614;GO:0008762;GO:0003824;GO:0071949;GO:001649	BP:asperfuranone biosynthetic process;BP:secondary metabolite biosynthetic process;BP:fumiquinazoline C biosynthetic process;BP:oxidation-reduction process;CC:cell wall;CC:extracellular region;CC:fungal-type cell wall;MF:flavin adenine dinucleotide binding;MF:oxidoreductase activity, acting on CH-OH group of donors;MF:UDP-N-acetylmuramate dehydrogenase activity;MF:catalytic activity;MF:FAD bindin…
AFUB_009980		Has domain(s) with predicted GTP binding activity	3.303	1.72358	0.0316712	0.179435	yes	up	51.99	4.35	20.67	59.81	78.94	80.96	25.67	73.2367	GO:000552	MF:GTP binding;
AFUB_077090		Has domain(s) with predicted nucleic acid binding%2C ATP binding%2C ATP-dependent helicase activity	3.296	1.72069	0.0159529	0.133924	yes	up	8.36	1.08	3.82	10.82	12.7	13.85	4.42	12.4567	GO:0006364;GO:0005730;GO:0005634;GO:0016787;GO:0004386;GO:0003724;GO:0003723;GO:0003676;GO:000552	BP:rRNA processing;CC:nucleolus;CC:nucleus;MF:hydrolase activity;MF:helicase activity;MF:RNA helicase activity;MF:RNA binding;MF:nucleic acid binding;MF:ATP binding;
AFUB_064590		Has domain(s) with predicted protein binding activity	3.286	1.71652	0.0224927	0.153672	yes	up	14.52	1.51	6.52	19.31	22.77	21.36	7.51667	21.1467	GO:0006364;GO:0032040;GO:0034511;GO:0030515;GO:000551	BP:rRNA processing;CC:small-subunit processome;MF:U3 snoRNA binding;MF:snoRNA binding;MF:protein binding;
AFUB_013060		Protein of unknown function	3.277	1.71253	0.030356	0.176035	yes	up	128.61	12.9	40.71	148.07	188.86	185.16	60.74	174.03	GO:0031118;GO:0042254;GO:0031120;GO:0000470;GO:0000469;GO:0031429;GO:1990904;GO:0003723;GO:003451	BP:rRNA pseudouridine synthesis;BP:ribosome biogenesis;BP:snRNA pseudouridine synthesis;BP:maturation of LSU-rRNA;BP:cleavage involved in rRNA processing;CC:box H/ACA snoRNP complex;CC:ribonucleoprotein complex;MF:RNA binding;MF:box H/ACA snoRNA binding;
AFUB_041390		Has domain(s) with predicted nucleic acid binding%2C nucleotide binding activity	3.276	1.71185	0.0179594	0.1418	yes	up	171.48	35.42	37.79	190.02	252.63	261.12	81.5633	234.59	GO:0006364;GO:0005634;GO:0001651;GO:0000166;GO:0003676;GO:0003723;GO:000372	BP:rRNA processing;CC:nucleus;CC:dense fibrillar component;MF:nucleotide binding;MF:nucleic acid binding;MF:RNA binding;MF:mRNA binding;
AFUB_076370		Has domain(s) with predicted protein binding activity	3.268	1.70854	0.0185299	0.142224	yes	up	45.88	5.96	18.36	55.12	72.19	70.03	23.4	65.78	GO:0042254;GO:0005634;GO:0005730;GO:0051082;GO:000551	BP:ribosome biogenesis;CC:nucleus;CC:nucleolus;MF:unfolded protein binding;MF:protein binding;
AFUB_088740		Has domain(s) with predicted nucleic acid binding%2C zinc ion binding activity	3.244	1.69782	0.0231937	0.155739	yes	up	105.48	16.26	26.22	122.18	151.95	147.63	49.32	140.587	GO:2000767;GO:0005737;GO:0003676;GO:0003727;GO:0008270;GO:0045182;GO:0003677;GO:0070569;GO:000372	BP:positive regulation of cytoplasmic translation;CC:cytoplasm;MF:nucleic acid binding;MF:single-stranded RNA binding;MF:zinc ion binding;MF:translation regulator activity;MF:DNA binding;MF:uridylyltransferase activity;MF:mRNA binding;
AFUB_022970		Has domain(s) with predicted protein binding activity	3.219	1.68646	0.0084391	0.103656	yes	up	23.85	5.2	9.25	28.01	39.37	38.05	12.7667	35.1433	GO:0034388;GO:0032040;GO:0019013;GO:000551	CC:Pwp2p-containing subcomplex of 90S preribosome;CC:small-subunit processome;CC:viral nucleocapsid;MF:protein binding;
AFUB_002970		Protein of unknown function	3.217	1.68593	0.000567965	0.0223572	yes	up	11.11	3.73	8.73	18.9	24.15	18.8	7.85667	20.6167	GO:0006361;GO:0005634;GO:0001042;GO:0001181;GO:000374	BP:transcription initiation from RNA polymerase I promoter;CC:nucleus;MF:RNA polymerase I core binding;MF:transcription factor activity, core RNA polymerase I binding;MF:translation initiation factor activity;
AFUB_027140		Has domain(s) with predicted RNA binding activity	3.208	1.68163	0.0239747	0.157706	yes	up	49.41	6.78	15.37	53.77	70.69	75.92	23.8533	66.7933	GO:0006364;GO:0000447;GO:0032040;GO:0005730;GO:0030688;GO:0003676;GO:000372	BP:rRNA processing;BP:endonucleolytic cleavage in ITS1 to separate SSU-rRNA from 5.8S rRNA and LSU-rRNA from tricistronic rRNA transcrip;CC:small-subunit processome;CC:nucleolus;CC:preribosome, small subunit precursor;MF:nucleic acid binding;MF:RNA binding;
AFUB_040950		Ortholog(s) have intracellular localization	3.199	1.67769	0.0339817	0.184928	yes	up	602.95	60.52	184.7	690.9	819.27	864.16	282.723	791.443	GO:0002183;GO:0005737;GO:0005622;GO:0016787;GO:0003724;GO:0003676;GO:0004386;GO:0005524;GO:000374	BP:cytoplasmic translational initiation;CC:cytoplasm;CC:intracellular;MF:hydrolase activity;MF:RNA helicase activity;MF:nucleic acid binding;MF:helicase activity;MF:ATP binding;MF:translation initiation factor activity;
AFUB_064630		Has domain(s) with predicted protein binding activity%2C role in rRNA processing and small-subunit processome localization	3.182	1.66981	0.015223	0.130726	yes	up	22.73	3.38	10.56	27.85	36.39	35.07	12.2233	33.1033	GO:0006364;GO:0000480;GO:0000472;GO:0032040;GO:0005730;GO:0030686;GO:0005515;GO:003451	BP:rRNA processing;BP:endonucleolytic cleavage in 5'-ETS of tricistronic rRNA transcrip;BP:endonucleolytic cleavage to generate mature 5'-end of SSU-rRNA fro;CC:small-subunit processome;CC:nucleolus;CC:90S preribosome;MF:protein binding;MF:U3 snoRNA binding;
AFUB_027260		Has domain(s) with predicted GTP binding activity	3.172	1.66544	0.0152661	0.130823	yes	up	57.61	8.21	30.25	72.91	88.14	96.93	32.0233	85.9933	GO:0042273;GO:0042254;GO:0000054;GO:1902626;GO:0006364;GO:0005737;GO:0005730;GO:0030687;GO:000552	BP:ribosomal large subunit biogenesis;BP:ribosome biogenesis;BP:ribosomal subunit export from nucleus;BP:assembly of large subunit precursor of preribosome;BP:rRNA processing;CC:cytoplasm;CC:nucleolus;CC:preribosome, large subunit precursor;MF:GTP binding;
AFUB_087570		Ortholog(s) have plasma membrane localization	3.14	1.65054	4.65e-05	0.00409873	yes	up	6.05	14.25	12.73	15.87	31.87	30.97	11.01	26.2367	GO:0030428;GO:0016021;GO:0016020;GO:0005886;GO:001512	CC:cell septum;CC:integral component of membrane;CC:membrane;CC:plasma membrane;MF:acetate transmembrane transporter activity;
AFUB_019410		Protein of unknown function	3.12	1.64175	0.0238396	0.157328	yes	up	119.69	21.99	28.38	134.17	161.35	170.5	56.6867	155.34	GO:0006450;GO:0030968;GO:0030433;GO:0034620;GO:0051085;GO:0002181;GO:0042026;GO:0005737;GO:0016020;GO:0005844;GO:0005788;GO:0034663;GO:0005634;GO:0031072;GO:0044183;GO:0051082;GO:0051787;GO:0016887;GO:000552	BP:regulation of translational fidelity;BP:endoplasmic reticulum unfolded protein response;BP:ER-associated ubiquitin-dependent protein catabolic process;BP:cellular response to unfolded protein;BP:chaperone mediated protein folding requiring cofactor;BP:cytoplasmic translation;BP:protein refolding;CC:cytoplasm;CC:membrane;CC:polysome;CC:endoplasmic reticulum lumen;CC:endoplasmic reticulum chaper…
AFUB_027560		Has domain(s) with predicted binding activity	3.111	1.63733	0.00789733	0.100932	yes	up	9.7	1.97	5.54	11.86	15.87	17.15	5.73667	14.96	GO:0000462;GO:0006364;GO:0005634;GO:0030688;GO:000573	BP:maturation of SSU-rRNA from tricistronic rRNA transcrip;BP:rRNA processing;CC:nucleus;CC:preribosome, small subunit precursor;CC:nucleolus;
AFUB_066040		Has domain(s) with predicted GTP binding activity and nucleolus localization	3.106	1.63526	0.00383898	0.0704414	yes	up	36.31	11.43	14.63	47.31	60.94	56.08	20.79	54.7767	GO:0005730;GO:000552	CC:nucleolus;MF:GTP binding;
AFUB_049290		Protein of unknown function	3.097	1.63102	0.00379929	0.0702868	yes	up	1.12	1.45	0.35	2.41	2.57	2.42	0.973333	2.46667	GO:001602	CC:integral component of membrane;
AFUB_095250		Ortholog(s) have role in fatty acid biosynthetic process	3.086	1.62569	0.00289651	0.0616706	yes	up	20.65	22.69	6.88	41.39	52.47	33.46	16.74	42.44	GO:0006633;GO:0006629;GO:0016021;GO:001649	BP:fatty acid biosynthetic process;BP:lipid metabolic process;CC:integral component of membrane;MF:oxidoreductase activity;
AFUB_074880		Has domain(s) with predicted oxidoreductase activity%2C acting on the aldehyde or oxo group of donors activity and role in oxidation-reduction process	3.078	1.62176	3.16e-05	0.00322425	yes	up	16.93	13.53	14.68	23.94	50.88	36.03	15.0467	36.95	GO:0008152;GO:0055114;GO:0005829;GO:0005739;GO:0050660;GO:0003958;GO:0016709;GO:0003824;GO:0016903;GO:0010181;GO:001649	BP:metabolic process;BP:oxidation-reduction process;CC:cytosol;CC:mitochondrion;MF:flavin adenine dinucleotide binding;MF:NADPH-hemoprotein reductase activity;MF:oxidoreductase activity, acting on paired donors, with incorporation or reduction of molecular oxygen, NA;MF:catalytic activity;MF:oxidoreductase activity, acting on the aldehyde or oxo group of donors;MF:FMN binding;MF:oxidoreductase ac…
AFUB_094710		Has domain(s) with predicted ATP binding%2C ATPase activity and nucleus localization	3.078	1.62178	0.0112693	0.117125	yes	up	17.6	3.06	17.92	26.48	34.27	35.03	12.86	31.9267	GO:0016021;GO:0042626;GO:0017111;GO:0000166;GO:0016887;GO:000552	CC:integral component of membrane;MF:ATPase activity, coupled to transmembrane movement of substances;MF:nucleoside-triphosphatase activity;MF:nucleotide binding;MF:ATPase activity;MF:ATP binding;
AFUB_074860		Has domain(s) with predicted nucleic acid binding%2C ATP binding%2C ATP-dependent helicase activity	3.066	1.61618	0.0150558	0.130222	yes	up	13.35	2.53	5.02	15.68	20.29	19.06	6.96667	18.3433	GO:0006364;GO:0005730;GO:0016787;GO:0004386;GO:0003724;GO:0003723;GO:0003676;GO:000552	BP:rRNA processing;CC:nucleolus;MF:hydrolase activity;MF:helicase activity;MF:RNA helicase activity;MF:RNA binding;MF:nucleic acid binding;MF:ATP binding;
AFUB_040090		Protein of unknown function	3.064	1.61549	0.0185152	0.142224	yes	up	11.05	2.1	4.24	12.58	17.85	15.63	5.79667	15.3533	GO:000563	CC:nucleus;
AFUB_014590		Protein of unknown function	3.055	1.61113	0.00361824	0.0684876	yes	up	15.66	4.22	9.09	20.54	26.31	27.05	9.65667	24.6333	GO:0042273;GO:0000055;GO:0030036;GO:000573	BP:ribosomal large subunit biogenesis;BP:ribosomal large subunit export from nucleus;BP:actin cytoskeleton organization;CC:nucleolus;
AFUB_029210		Has domain(s) with predicted GTP binding%2C GTPase activity%2C role in ribosome biogenesis%2C SRP-dependent cotranslational protein targeting to membrane and nucleus localization	3.046	1.60689	0.0196085	0.145103	yes	up	17.24	2.55	8.38	19.51	24.73	28.73	9.39	24.3233	GO:0042254;GO:0006614;GO:0000462;GO:0000479;GO:0005730;GO:0005634;GO:0030686;GO:0003924;GO:0034511;GO:000552	BP:ribosome biogenesis;BP:SRP-dependent cotranslational protein targeting to membrane;BP:maturation of SSU-rRNA from tricistronic rRNA transcrip;BP:endonucleolytic cleavage of tricistronic rRNA transcrip;CC:nucleolus;CC:nucleus;CC:90S preribosome;MF:GTPase activity;MF:U3 snoRNA binding;MF:GTP binding;
AFUB_043510		Protein of unknown function	3.028	1.59844	0.00311088	0.0638444	yes	up	12.01	3.51	6.47	16.87	20.58	18.26	7.33	18.57	GO:0006409;GO:0006364;GO:0032040;GO:0034456;GO:0005730;GO:0005743;GO:0032545;GO:000372	BP:tRNA export from nucleus;BP:rRNA processing;CC:small-subunit processome;CC:UTP-C complex;CC:nucleolus;CC:mitochondrial inner membrane;CC:CURI complex;MF:RNA binding;
AFUB_070600		Has domain(s) with predicted pseudouridine synthase%2C snoRNA binding activity%2C role in ribosome biogenesis%2C snRNA pseudouridine synthesis and box H/ACA snoRNP complex localization	3.008	1.58865	0.0134872	0.126444	yes	up	262.74	68.16	80.43	291.05	403.88	373.24	137.11	356.057	GO:0042254;GO:0031120;GO:0001522;GO:0006364;GO:0031429;GO:0005730;GO:0009982;GO:0003723;GO:003051	BP:ribosome biogenesis;BP:snRNA pseudouridine synthesis;BP:pseudouridine synthesis;BP:rRNA processing;CC:box H/ACA snoRNP complex;CC:nucleolus;MF:pseudouridine synthase activity;MF:RNA binding;MF:snoRNA binding;
AFUB_019280		Protein of unknown function	2.991	1.58067	0.0119858	0.119993	yes	up	5.15	0.97	3.01	6.49	8.34	8.08	3.04333	7.63667	GO:0006364;GO:0000448;GO:0006396;GO:0005730;GO:0005634;GO:0051731;GO:0016301;GO:000552	BP:rRNA processing;BP:cleavage in ITS2 between 5.8S rRNA and LSU-rRNA of tricistronic rRNA transcrip;BP:RNA processing;CC:nucleolus;CC:nucleus;MF:polynucleotide 5'-hydroxyl-kinase activity;MF:kinase activity;MF:ATP binding;
AFUB_074150		Has domain(s) with predicted DNA binding%2C DNA-directed DNA polymerase activity and role in transcription%2C DNA-templated	2.983	1.57671	0.0323629	0.181326	yes	up	17.51	2.27	5.97	20.28	22.88	23.52	8.58333	22.2267	GO:0006355;GO:0006351;GO:0005730;GO:0000182;GO:0008134;GO:0003887;GO:000367	BP:regulation of transcription, DNA-templated;BP:transcription, DNA-templated;CC:nucleolus;MF:rDNA binding;MF:transcription factor binding;MF:DNA-directed DNA polymerase activity;MF:DNA binding;
AFUB_010180		Has domain(s) with predicted binding activity	2.968	1.56967	0.0173622	0.139502	yes	up	10.38	1.73	5.45	12.18	16.61	15.18	5.85333	14.6567	GO:0042254;GO:000563	BP:ribosome biogenesis;CC:nucleus;
AFUB_005760		Protein of unknown function	2.951	1.56118	0.0425914	0.204755	yes	up	20.02	1.94	8.53	22.32	26.32	28.76	10.1633	25.8	GO:0000447;GO:0030686;GO:000573	BP:endonucleolytic cleavage in ITS1 to separate SSU-rRNA from 5.8S rRNA and LSU-rRNA from tricistronic rRNA transcrip;CC:90S preribosome;CC:nucleolus;
AFUB_033230		Ortholog(s) have hydroquinone:oxygen oxidoreductase activity and role in pigment metabolic process involved in developmental pigmentation%2C melanin biosynthetic process	2.948	1.55954	3.79e-07	8.97e-05	yes	up	2.64	1.79	2.42	5.43	5.59	5.25	2.28333	5.42333	GO:0033215;GO:0006811;GO:0043324;GO:0042438;GO:0010106;GO:0034755;GO:0046148;GO:0055114;GO:0009986;GO:0071944;GO:0033573;GO:0005576;GO:0052716;GO:0004322;GO:0005507;GO:001649	BP:iron assimilation by reduction and transport;BP:ion transport;BP:pigment metabolic process involved in developmental pigmentation;BP:melanin biosynthetic process;BP:cellular response to iron ion starvation;BP:iron ion transmembrane transport;BP:pigment biosynthetic process;BP:oxidation-reduction process;CC:cell surface;CC:cell periphery;CC:high-affinity iron permease complex;CC:extracellular r…
AFUB_034510		Ortholog(s) have dioxygenase activity and role in dehydroaustinol biosynthetic process%2C verruculogen biosynthetic process%2C austinol biosynthetic process	2.948	1.55979	7.76e-07	0.000162316	yes	up	11.85	13.5	8.39	26.41	25.7	28.02	11.2467	26.71	GO:1900563;GO:1900560;GO:1902181;GO:005121	BP:dehydroaustinol biosynthetic process;BP:austinol biosynthetic process;BP:verruculogen biosynthetic process;MF:dioxygenase activity;
AFUB_039290		Has domain(s) with predicted nucleic acid binding%2C 3-prime -5-prime exonuclease%2C nucleotide binding activity%2C role in RNA processing and nuclear exosome (RNase complex) localization	2.934	1.55304	0.000203756	0.0110726	yes	up	7.38	3.31	5.99	11.36	14.94	13.44	5.56	13.2467	GO:0071044;GO:0071040;GO:0071048;GO:0071051;GO:0006139;GO:0071037;GO:0071036;GO:0071035;GO:0071039;GO:0071038;GO:0000467;GO:0044237;GO:0006396;GO:0005730;GO:0000176;GO:0005622;GO:0003676;GO:0000175;GO:0008408;GO:0000166;GO:0003824;GO:000372	BP:histone mRNA catabolic process;BP:nuclear polyadenylation-dependent antisense transcript catabolic process;BP:nuclear retention of unspliced pre-mRNA at the site of transcription;BP:polyadenylation-dependent snoRNA 3'-end processing;BP:nucleobase-containing compound metabolic process;BP:nuclear polyadenylation-dependent snRNA catabolic process;BP:nuclear polyadenylation-dependent snoRNA catabo…
AFUB_059690		Has domain(s) with predicted methyltransferase activity%2C role in rRNA processing%2C RNA methylation and nucleus localization	2.93	1.55114	0.0376802	0.194034	yes	up	26.6	3.12	10.31	27.91	36.72	36.5	13.3433	33.71	GO:0000466;GO:0000463;GO:0006364;GO:0031167;GO:0001510;GO:0032259;GO:0000453;GO:0005730;GO:0005634;GO:0030687;GO:0008650;GO:0008649;GO:0016435;GO:0008173;GO:0008168;GO:007003	BP:maturation of 5.8S rRNA from tricistronic rRNA transcrip;BP:maturation of LSU-rRNA from tricistronic rRNA transcrip;BP:rRNA processing;BP:rRNA methylation;BP:RNA methylation;BP:methylation;BP:enzyme-directed rRNA 2'-O-methylation;CC:nucleolus;CC:nucleus;CC:preribosome, large subunit precursor;MF:rRN;MF:rRNA methyltransferase activity;MF:rRN;MF:RNA methyltransferase activity;MF:methyltransferas…
AFUB_091730		Ortholog(s) have xyloglucan-specific endo-beta-1%2C4-glucanase activity and role in xyloglucan metabolic process%2C glucan catabolic process	2.926	1.54917	0.0336009	0.183654	yes	up	0.82	0.29	0.51	1.62	1.46	0.91	0.54	1.33	GO:0000272;GO:0009251;GO:0010411;GO:0008810;GO:0033946;GO:000455	BP:polysaccharide catabolic process;BP:glucan catabolic process;BP:xyloglucan metabolic process;MF:cellulase activity;MF:xyloglucan-specific endo-beta-1,4-glucanase activity;MF:hydrolase activity, hydrolyzing O-glycosyl compounds;
AFUB_093960		Has domain(s) with predicted nucleic acid binding%2C ATP binding%2C ATP-dependent helicase activity	2.919	1.54524	0.0149459	0.130157	yes	up	5.06	0.95	2.81	5.87	8.19	7.56	2.94	7.20667	GO:0000462;GO:0005730;GO:0016787;GO:0017111;GO:0004386;GO:0003723;GO:0003676;GO:0000166;GO:000552	BP:maturation of SSU-rRNA from tricistronic rRNA transcrip;CC:nucleolus;MF:hydrolase activity;MF:nucleoside-triphosphatase activity;MF:helicase activity;MF:RNA binding;MF:nucleic acid binding;MF:nucleotide binding;MF:ATP binding;
AFUB_029350		Has domain(s) with predicted DNA binding%2C DNA-directed RNA polymerase%2C protein dimerization activity and role in transcription%2C DNA-templated	2.912	1.54197	0.0143126	0.128888	yes	up	31.49	6.17	17.38	35.81	51.91	46.93	18.3467	44.8833	GO:0006351;GO:0005736;GO:0005634;GO:0005666;GO:0001056;GO:0001054;GO:0003677;GO:0003899;GO:004698	BP:transcription, DNA-templated;CC:DNA-directed RNA polymerase I complex;CC:nucleus;CC:DNA-directed RNA polymerase III complex;MF:RNA polymerase III activity;MF:RNA polymerase I activity;MF:DNA binding;MF:DNA-directed RNA polymerase activity;MF:protein dimerization activity;
AFUB_015630		Has domain(s) with predicted nucleic acid binding%2C ATP binding%2C ATP-dependent helicase activity	2.901	1.53662	0.00117211	0.0364773	yes	up	10.11	3.81	6.77	13.75	18.32	17.38	6.89667	16.4833	GO:0030490;GO:0006364;GO:0005730;GO:0016787;GO:0004386;GO:0003724;GO:0003723;GO:0003676;GO:000552	BP:maturation of SSU-rRNA;BP:rRNA processing;CC:nucleolus;MF:hydrolase activity;MF:helicase activity;MF:RNA helicase activity;MF:RNA binding;MF:nucleic acid binding;MF:ATP binding;
AFUB_029610		Has domain(s) with predicted nucleic acid binding%2C ATP binding%2C ATP-dependent helicase activity	2.898	1.53517	0.00616549	0.0922361	yes	up	19.36	4.76	13.58	26.99	33.83	29.36	12.5667	30.06	GO:0006364;GO:0005730;GO:0016787;GO:0004386;GO:0003724;GO:0003723;GO:0003676;GO:000552	BP:rRNA processing;CC:nucleolus;MF:hydrolase activity;MF:helicase activity;MF:RNA helicase activity;MF:RNA binding;MF:nucleic acid binding;MF:ATP binding;
AFUB_055730		Protein of unknown function	2.897	1.53432	0.0143201	0.128888	yes	up	130.18	56.24	28.52	182	182.05	173.01	71.6467	179.02	------	------
AFUB_004530		Ortholog(s) have cytoplasmic stress granule localization	2.883	1.52752	0.0134085	0.126444	yes	up	98.08	21.71	43.54	110.16	139.1	151.04	54.4433	133.433	GO:0106248;GO:0060212;GO:0106247;GO:0006417;GO:0051028;GO:0006397;GO:0005737;GO:0010494;GO:0005829;GO:1990904;GO:0071014;GO:0005634;GO:0008143;GO:0003730;GO:0000166;GO:0008266;GO:0003723;GO:000367	BP:positive regulation of pol;BP:negative regulation of nuclear-transcribed mRNA pol;BP:negative regulation of pol;BP:regulation of translation;BP:mRNA transport;BP:mRNA processing;CC:cytoplasm;CC:cytoplasmic stress granule;CC:cytosol;CC:ribonucleoprotein complex;CC:post-mRNA release spliceosomal complex;CC:nucleus;MF:pol;MF:mRNA 3'-UTR binding;MF:nucleotide binding;MF:pol;MF:RNA binding;MF:nucle…
AFUB_058690		Has domain(s) with predicted role in transcription%2C DNA-templated	2.869	1.52068	0.0402659	0.201192	yes	up	43.34	5.91	15.86	45.95	61.88	55.43	21.7033	54.42	GO:0006351;GO:0005665;GO:0005736;GO:0005666;GO:000389	BP:transcription, DNA-templated;CC:DNA-directed RNA polymerase II, core complex;CC:DNA-directed RNA polymerase I complex;CC:DNA-directed RNA polymerase III complex;MF:DNA-directed RNA polymerase activity;
AFUB_004570		Has domain(s) with predicted role in rRNA processing and small-subunit processome localization	2.864	1.51784	0.00758997	0.0989006	yes	up	15.65	4.47	6.89	19.18	23.29	23.03	9.00333	21.8333	GO:0006364;GO:0032040;GO:0019013;GO:000573	BP:rRNA processing;CC:small-subunit processome;CC:viral nucleocapsid;CC:nucleolus;
AFUB_090790		Has domain(s) with predicted CTP synthase activity and role in pyrimidine nucleotide biosynthetic process	2.863	1.51735	0.00141265	0.0404495	yes	up	64.23	23.08	50.32	90.38	125.19	105.53	45.8767	107.033	GO:0006221;GO:0044210;GO:0019856;GO:0006541;GO:0006241;GO:0005737;GO:0097268;GO:0003883;GO:0042802;GO:000552	BP:pyrimidine nucleotide biosynthetic process;BP:'de novo' CTP biosynthetic process;BP:pyrimidine nucleobase biosynthetic process;BP:glutamine metabolic process;BP:CTP biosynthetic process;CC:cytoplasm;CC:cytoophidium;MF:CTP synthase activity;MF:identical protein binding;MF:ATP binding;
AFUB_037870		Protein of unknown function	2.843	1.50748	0.0328906	0.182791	yes	up	11.81	1.51	6.65	13.27	17.62	16.98	6.65667	15.9567	------	------
AFUB_014170		Protein of unknown function	2.841	1.50654	0.000594173	0.02283	yes	up	12.37	5.46	8.45	19.29	22.83	19.32	8.76	20.48	------	------
AFUB_050600		Protein of unknown function	2.838	1.50463	0.00997045	0.109933	yes	up	11.3	3.47	4.63	14.9	15.13	17.21	6.46667	15.7467	------	------
AFUB_044760		Has domain(s) with predicted iron ion binding%2C electron carrier%2C heme binding%2C oxidoreductase activity%2C acting on paired donors%2C with incorporation or reduction of molecular oxygen activity and role in oxidation-reduction process	2.838	1.50495	0.012171	0.120783	yes	up	0.62	0.91	0.3	1.83	1.49	0.82	0.61	1.38	GO:0055114;GO:0016021;GO:0004497;GO:0020037;GO:0016705;GO:0005506;GO:000905	BP:oxidation-reduction process;CC:integral component of membrane;MF:monooxygenase activity;MF:heme binding;MF:oxidoreductase activity, acting on paired donors, with incorporation or reduction of molecular oxygen;MF:iron ion binding;MF:electron carrier activity;
AFUB_032850		Protein of unknown function	2.834	1.50287	0.00451332	0.0775893	yes	up	18.93	6.52	8.72	23.34	27.92	30.32	11.39	27.1933	------	------
AFUB_054070		Protein of unknown function	2.832	1.50197	0.00314532	0.064126	yes	up	22.77	7.22	20.05	30.41	44.93	39.57	16.68	38.3033	GO:0000056;GO:0042274;GO:0005829;GO:0030688;GO:000563	BP:ribosomal small subunit export from nucleus;BP:ribosomal small subunit biogenesis;CC:cytosol;CC:preribosome, small subunit precursor;CC:nucleus;
AFUB_088760		Has domain(s) with predicted nucleotide binding activity	2.825	1.4981	0.00981365	0.109066	yes	up	20.91	5.6	9.98	23.99	33.37	29.61	12.1633	28.99	GO:0000028;GO:0006364;GO:0034456;GO:0032545;GO:0000166;GO:000367	BP:ribosomal small subunit assembly;BP:rRNA processing;CC:UTP-C complex;CC:CURI complex;MF:nucleotide binding;MF:nucleic acid binding;
AFUB_046450		Protein of unknown function	2.818	1.49452	0.000149394	0.00913742	yes	up	43.1	49.4	131.89	143.63	141.04	183.06	74.7967	155.91	------	------
AFUB_005180		Has domain(s) with predicted nucleic acid binding%2C nucleotide binding activity	2.817	1.49412	0.0160068	0.134044	yes	up	32.02	7.05	13.54	37.19	44.67	44.39	17.5367	42.0833	GO:0006364;GO:0005634;GO:1990904;GO:0005686;GO:0000166;GO:0003676;GO:000372	BP:rRNA processing;CC:nucleus;CC:ribonucleoprotein complex;CC:U2 snRNP;MF:nucleotide binding;MF:nucleic acid binding;MF:RNA binding;
AFUB_042110		Has domain(s) with predicted role in transmembrane transport	2.814	1.49274	0.0362662	0.190573	yes	up	34.14	6.84	8.17	37.54	44.24	39.33	16.3833	40.37	GO:1990519;GO:0055085;GO:0016021;GO:0005743;GO:0005347;GO:0015218;GO:002285	BP:mitochondrial pyrimidine nucleotide import;BP:transmembrane transport;CC:integral component of membrane;CC:mitochondrial inner membrane;MF:ATP transmembrane transporter activity;MF:pyrimidine nucleotide transmembrane transporter activity;MF:transmembrane transporter activity;
AFUB_026570		Protein of unknown function	2.775	1.47226	0.0223948	0.153465	yes	up	14.28	2.9	5.71	15.76	19.37	19.23	7.63	18.12	GO:000551	MF:protein binding;
AFUB_082200		Has domain(s) with predicted methylenetetrahydrofolate dehydrogenase (NADP+)%2C nucleotide binding activity and role in oxidation-reduction process%2C folic acid-containing compound biosynthetic process	2.772	1.47107	0.0164073	0.135711	yes	up	76.84	19.7	29.12	83.44	107.54	107.43	41.8867	99.47	GO:0009396;GO:0006730;GO:0009113;GO:0055114;GO:0005829;GO:0004487;GO:0004488;GO:000382	BP:folic acid-containing compound biosynthetic process;BP:one-carbon metabolic process;BP:purine nucleobase biosynthetic process;BP:oxidation-reduction process;CC:cytosol;MF:methylenetetrahydrofolate dehydrogenas;MF:methylenetetrahydrofolate dehydrogenas;MF:catalytic activity;
AFUB_032030		Has domain(s) with predicted pseudouridine synthase%2C RNA binding activity and role in pseudouridine synthesis	2.771	1.47039	0.0340153	0.184928	yes	up	19.87	2.72	10.73	22.21	28	27.81	11.1067	26.0067	GO:0009451;GO:0000455;GO:0001522;GO:0004730;GO:0009982;GO:000372	BP:RNA modification;BP:enzyme-directed rRNA pseudouridine synthesis;BP:pseudouridine synthesis;MF:pseudouridylate synthase activity;MF:pseudouridine synthase activity;MF:RNA binding;
AFUB_030390		Has domain(s) with predicted hydrolase activity%2C hydrolyzing O-glycosyl compounds activity and role in carbohydrate metabolic process	2.77	1.47005	7.53e-06	0.00101004	yes	up	23.21	23.8	15.34	46.29	43.52	50.29	20.7833	46.7	GO:0005975;GO:000455	BP:carbohydrate metabolic process;MF:hydrolase activity, hydrolyzing O-glycosyl compounds;
AFUB_085200		Ortholog(s) have chitinase%2C transferase activity%2C transferring glycosyl groups activity%2C role in autolysis%2C chitin catabolic process and extracellular region localization	2.768	1.46862	0.0013517	0.0395869	yes	up	1.48	2.06	5.61	6.72	6.6	5.45	3.05	6.25667	GO:0005975;GO:0000272;GO:0001896;GO:0006032;GO:0016021;GO:0005576;GO:0003824;GO:0008061;GO:0016757;GO:0004553;GO:000456	BP:carbohydrate metabolic process;BP:polysaccharide catabolic process;BP:autolysis;BP:chitin catabolic process;CC:integral component of membrane;CC:extracellular region;MF:catalytic activity;MF:chitin binding;MF:transferase activity, transferring glycosyl groups;MF:hydrolase activity, hydrolyzing O-glycosyl compounds;MF:chitinase activity;
AFUB_099370		Has domain(s) with predicted heat shock protein binding activity	2.767	1.46823	0.0415877	0.203745	yes	up	173.06	29.92	46.25	172.65	217.29	212.91	83.0767	200.95	GO:0036003;GO:0006450;GO:0006452;GO:0071409;GO:0060548;GO:0000054;GO:0051083;GO:0006364;GO:0005737;GO:0015934;GO:0005730;GO:0042788;GO:0015935;GO:0030544;GO:004302	BP:positive regulation of transcription from RNA polymerase II promoter in response to stress;BP:regulation of translational fidelity;BP:translational frameshifting;BP:cellular response to cycloheximide;BP:negative regulation of cell death;BP:ribosomal subunit export from nucleus;BP:'de novo' cotranslational protein folding;BP:rRNA processing;CC:cytoplasm;CC:large ribosomal subunit;CC:nucleolus;C…
AFUB_016330		Has domain(s) with predicted nucleic acid binding%2C ATP binding%2C ATP-dependent helicase activity	2.766	1.46769	0.00578382	0.089351	yes	up	6.26	1.79	6.2	9.33	12.7	9.7	4.75	10.5767	GO:0005634;GO:0016787;GO:0004386;GO:0003724;GO:0003676;GO:000552	CC:nucleus;MF:hydrolase activity;MF:helicase activity;MF:RNA helicase activity;MF:nucleic acid binding;MF:ATP binding;
AFUB_027650		Protein of unknown function	2.76	1.46472	0.0183304	0.141961	yes	up	2.25	3.65	2.21	6.41	5.07	6.05	2.70333	5.84333	------	------
AFUB_088120		Has domain(s) with predicted ribonuclease%2C RNA binding activity	2.756	1.46266	0.0187264	0.142444	yes	up	7.17	1.69	2.72	8.46	9.64	9.22	3.86	9.10667	GO:0000178;GO:0004540;GO:0003723;GO:000017	CC:exosom;MF:ribonuclease activity;MF:RNA binding;MF:3'-5'-exoribonuclease activity;
AFUB_084590		Protein of unknown function	2.754	1.46149	0.0177543	0.14114	yes	up	0.11	0.24	0.15	0.31	0.41	0.34	0.166667	0.353333	GO:0016021;GO:001674	CC:integral component of membrane;MF:transferase activity;
AFUB_078320		Protein of unknown function	2.75	1.45953	0.00600859	0.0904975	yes	up	10.33	3.2	5.75	12.9	16.22	15.22	6.42667	14.78	GO:000573	CC:mitochondrion;
AFUB_081470		Protein of unknown function	2.745	1.45702	0.000950248	0.0314645	yes	up	0.5	0.61	0.69	0.98	1.55	1.3	0.6	1.27667	GO:1904541;GO:0006536;GO:0008152;GO:0016787;GO:0051118;GO:0004351;GO:003017	BP:fungal-type cell wall disassembly involved in conjugation with cellular fusion;BP:glutamate metabolic process;BP:metabolic process;MF:hydrolase activity;MF:glucan endo-1,3-alpha-glucosidase activity;MF:glutamate decarboxylase activity;MF:pyridoxal phosphate binding;
AFUB_038360		Has domain(s) with predicted role in response to stress and integral to membrane localization	2.725	1.4461	8.8e-05	0.00642983	yes	up	65.94	99.36	45.48	155.18	143.57	161.85	70.26	153.533	GO:0006950;GO:0000324;GO:0016021;GO:000588	BP:response to stress;CC:fungal-type vacuole;CC:integral component of membrane;CC:plasma membrane;
AFUB_041020		Protein of unknown function	2.724	1.44575	0.0149637	0.130157	yes	up	49.17	10.98	28.84	56.07	73.16	73.74	29.6633	67.6567	GO:0000460;GO:0000463;GO:0006364;GO:0000466;GO:0000470;GO:0005730;GO:003068	BP:maturation of 5.8S rRNA;BP:maturation of LSU-rRNA from tricistronic rRNA transcrip;BP:rRNA processing;BP:maturation of 5.8S rRNA from tricistronic rRNA transcrip;BP:maturation of LSU-rRNA;CC:nucleolus;CC:preribosome, large subunit precursor;
AFUB_091390		Has domain(s) with predicted nucleic acid binding%2C nucleotide binding activity	2.719	1.4431	0.0410179	0.202522	yes	up	60.8	14.6	12.92	58.93	72.11	79.56	29.44	70.2	GO:0005634;GO:0003729;GO:0003723;GO:0003676;GO:000016	CC:nucleus;MF:mRNA binding;MF:RNA binding;MF:nucleic acid binding;MF:nucleotide binding;
AFUB_038370		Has domain(s) with predicted aldehyde-lyase activity and role in carbohydrate metabolic process	2.707	1.43647	0.0167628	0.137151	yes	up	38.62	32.7	8.8	58.03	68.04	55.82	26.7067	60.63	GO:0005975;GO:0008152;GO:0003824;GO:001683	BP:carbohydrate metabolic process;BP:metabolic process;MF:catalytic activity;MF:aldehyde-lyase activity;
AFUB_047340		Ortholog(s) have catechol oxidase activity	2.705	1.43549	0.0324646	0.181326	yes	up	22.42	12.7	3.75	28.73	34.16	27.35	12.9567	30.08	GO:0008152;GO:0016021;GO:0004503;GO:0004097;GO:001649	BP:metabolic process;CC:integral component of membrane;MF:monophenol monooxygenase activity;MF:catechol oxidase activity;MF:oxidoreductase activity;
AFUB_028350		Has domain(s) with predicted role in transmembrane transport and integral to membrane localization	2.703	1.43434	0.000627064	0.0236888	yes	up	7.95	5.12	4.48	15.85	12.82	10.44	5.85	13.0367	GO:0055085;GO:0071627;GO:0016021;GO:0005887;GO:002285	BP:transmembrane transport;CC:integral component of fungal-type vacuolar membrane;CC:integral component of membrane;CC:integral component of plasma membrane;MF:transmembrane transporter activity;
AFUB_018560		Protein of unknown function	2.696	1.4306	0.0250822	0.160428	yes	up	39.44	8.19	16.59	41.73	48.8	57.77	21.4067	49.4333	GO:0042273;GO:0006364;GO:0005634;GO:000573	BP:ribosomal large subunit biogenesis;BP:rRNA processing;CC:nucleus;CC:nucleolus;
AFUB_058610		Has domain(s) with predicted pantoate-beta-alanine ligase activity and role in pantothenate biosynthetic process	2.688	1.42642	0.0147766	0.129996	yes	up	95.41	29.03	33.83	113.79	126.33	123.72	52.7567	121.28	GO:0015940;GO:0004592;GO:000552	BP:pantothenate biosynthetic process;MF:pantoate-beta-alanine ligase activity;MF:ATP binding;
AFUB_070430		Ortholog(s) have isocitrate lyase activity%2C role in acetate catabolic process%2C fatty acid catabolic process%2C carbon utilization and peroxisomal matrix localization	2.684	1.42429	0.000857519	0.0296537	yes	up	73.35	47.5	34.2	114.52	114.06	116.94	51.6833	115.173	GO:0045733;GO:0009062;GO:0006099;GO:0019752;GO:0015976;GO:0008152;GO:0006097;GO:0005782;GO:0005777;GO:0005622;GO:0009514;GO:0046421;GO:0004451;GO:0003824;GO:004687	BP:acetate catabolic process;BP:fatty acid catabolic process;BP:tricarboxylic acid cycle;BP:carboxylic acid metabolic process;BP:carbon utilization;BP:metabolic process;BP:glyoxylate cycle;CC:peroxisomal matrix;CC:peroxisome;CC:intracellular;CC:glyoxysome;MF:methylisocitrate lyase activity;MF:isocitrate lyase activity;MF:catalytic activity;MF:metal ion binding;
AFUB_087590		Ortholog(s) have alcohol dehydrogenase (NAD) activity%2C role in ethanol biosynthetic process involved in glucose fermentation to ethanol%2C ethanol catabolic process%2C threonine catabolic process and intracellular localization	2.673	1.41839	0.00011365	0.00762557	yes	up	118.31	234.14	307.7	299.73	536.49	490.96	220.05	442.393	GO:0006567;GO:0055114;GO:0043458;GO:0006068;GO:0005737;GO:0005622;GO:0004022;GO:0008270;GO:001649	BP:threonine catabolic process;BP:oxidation-reduction process;BP:ethanol biosynthetic process involved in glucose fermentation to ethanol;BP:ethanol catabolic process;CC:cytoplasm;CC:intracellular;MF:alcohol dehydrogenas;MF:zinc ion binding;MF:oxidoreductase activity;
AFUB_028710		Has domain(s) with predicted hydrolase activity	2.673	1.41829	0.00180846	0.0469291	yes	up	26.9	10.19	23.01	40.62	49.48	40.15	20.0333	43.4167	GO:001678	MF:hydrolase activity;
AFUB_053500		Ortholog(s) have role in cellular calcium ion homeostasis	2.661	1.4121	3.87e-06	0.000561673	yes	up	261.42	166.08	262.51	462.1	521.8	482.68	230.003	488.86	GO:0006468;GO:0006874;GO:0030007;GO:0030003;GO:0035556;GO:0005737;GO:0005634;GO:0004672;GO:0004674;GO:0004713;GO:0016772;GO:000552	BP:protein phosphorylation;BP:cellular calcium ion homeostasis;BP:cellular potassium ion homeostasis;BP:cellular cation homeostasis;BP:intracellular signal transduction;CC:cytoplasm;CC:nucleus;MF:protein kinase activity;MF:protein serine/threonine kinase activity;MF:protein tyrosine kinase activity;MF:transferase activity, transferring phosphorus-containing groups;MF:ATP binding;
AFUB_074540		Has domain(s) with predicted role in protein folding	2.661	1.41189	0.045361	0.210246	yes	up	125.09	16.59	62.38	125.74	162.71	172.69	68.02	153.713	GO:0006457;GO:0005634;GO:000375	BP:protein folding;CC:nucleus;MF:peptidyl-prolyl cis-trans isomerase activity;
AFUB_085330		Has domain(s) with predicted hydrolase activity and role in metabolic process	2.656	1.40925	0.0191035	0.143372	yes	up	0.77	0.89	0.43	1.23	2.19	1.02	0.696667	1.48	GO:0008152;GO:001678	BP:metabolic process;MF:hydrolase activity;
AFUB_059560		Has domain(s) with predicted translation initiation factor activity and role in translational initiation	2.651	1.40644	3.68e-05	0.00362725	yes	up	10.84	10.69	12.79	21.09	29.9	20.71	11.44	23.9	GO:0006413;GO:0005634;GO:0003723;GO:000374	BP:translational initiation;CC:nucleus;MF:RNA binding;MF:translation initiation factor activity;
AFUB_052520		Has domain(s) with predicted tRNA-intron endonuclease%2C nucleic acid binding activity and role in tRNA splicing%2C via endonucleolytic cleavage and ligation	2.648	1.40492	0.00146738	0.0413579	yes	up	8.96	3.74	6.4	12.03	14.97	14.49	6.36667	13.83	GO:0006388;GO:0000379;GO:0000214;GO:0000213;GO:0016829;GO:0004518;GO:000367	BP:tRNA splicing, via endonucleolytic cleavage and ligation;BP:tRNA-type intron splice site recognition and cleavage;CC:tRNA-intron endonuclease complex;MF:tRNA-intron endonuclease activity;MF:lyase activity;MF:nuclease activity;MF:nucleic acid binding;
AFUB_052500		Protein of unknown function	2.644	1.40287	0.00921049	0.106666	yes	up	17.84	5	15.77	21.2	30.73	31.05	12.87	27.66	GO:0042274;GO:0030490;GO:0000469;GO:0030688;GO:0005730;GO:0000502;GO:0004521;GO:004687	BP:ribosomal small subunit biogenesis;BP:maturation of SSU-rRNA;BP:cleavage involved in rRNA processing;CC:preribosome, small subunit precursor;CC:nucleolus;CC:proteasome complex;MF:endoribonuclease activity;MF:metal ion binding;
AFUB_013370		Has domain(s) with predicted snoRNA binding activity and role in ribosome biogenesis%2C snRNA pseudouridine synthesis	2.638	1.39923	0.0146845	0.129956	yes	up	8.66	2.03	6.6	10.17	13.29	14.08	5.76333	12.5133	GO:0031120;GO:0042254;GO:0001522;GO:0000493;GO:0005732;GO:0005634;GO:0003723;GO:003051	BP:snRNA pseudouridine synthesis;BP:ribosome biogenesis;BP:pseudouridine synthesis;BP:box H/ACA snoRNP assembly;CC:small nucleolar ribonucleoprotein complex;CC:nucleus;MF:RNA binding;MF:snoRNA binding;
AFUB_078040		Ortholog(s) have role in fumiquinazoline A biosynthetic process%2C cellular response to drug%2C fumigaclavine C biosynthetic process	2.626	1.393	1.79e-07	4.84e-05	yes	up	3.75	5.47	7.06	8.52	10.82	13.52	5.42667	10.9533	GO:1900809;GO:1900781;GO:0044550;GO:0019748;GO:0043041;GO:1900778;GO:0035690;GO:0009405;GO:0008152;GO:0019184;GO:0005737;GO:0003824;GO:0031177;GO:001687	BP:fumigaclavine C biosynthetic process;BP:fumiquinazoline C biosynthetic process;BP:secondary metabolite biosynthetic process;BP:secondary metabolic process;BP:amino acid activation for nonribosomal peptide biosynthetic process;BP:fumiquinazoline A biosynthetic process;BP:cellular response to drug;BP:pathogenesis;BP:metabolic process;BP:nonribosomal peptide biosynthetic process;CC:cytoplasm;MF:c…
AFUB_008630		Has domain(s) with predicted ATP binding%2C nucleoside-triphosphatase activity	2.624	1.3917	0.00992214	0.109869	yes	up	23.27	6.82	12.88	26.93	34.45	32.84	14.3233	31.4067	GO:0042254;GO:0051973;GO:0005634;GO:1990275;GO:0017111;GO:0000166;GO:0016887;GO:000552	BP:ribosome biogenesis;BP:positive regulation of telomerase activity;CC:nucleus;MF:preribosome binding;MF:nucleoside-triphosphatase activity;MF:nucleotide binding;MF:ATPase activity;MF:ATP binding;
AFUB_003080		Protein of unknown function	2.623	1.39137	0.00386519	0.0706339	yes	up	18.69	9.92	8.45	22.67	30.4	28.31	12.3533	27.1267	GO:0030490;GO:0034388;GO:0032040;GO:003051	BP:maturation of SSU-rRNA;CC:Pwp2p-containing subcomplex of 90S preribosome;CC:small-subunit processome;MF:snoRNA binding;
AFUB_090410		Has domain(s) with predicted rRNA (adenine-N6%2CN6-)-dimethyltransferase activity and role in rRNA modification	2.607	1.38236	0.00482667	0.0808159	yes	up	20.96	7.22	16.59	25.01	36.3	33.94	14.9233	31.75	GO:0000154;GO:0000462;GO:0031167;GO:0006364;GO:0030688;GO:0005759;GO:0000179;GO:0008649;GO:0016433;GO:0052909;GO:000372	BP:rRNA modification;BP:maturation of SSU-rRNA from tricistronic rRNA transcrip;BP:rRNA methylation;BP:rRNA processing;CC:preribosome, small subunit precursor;CC:mitochondrial matrix;MF:rRN;MF:rRNA methyltransferase activity;MF:rRN;MF:18S rRN;MF:RNA binding;
AFUB_020060		Has domain(s) with predicted nucleobase transmembrane transporter activity%2C role in nucleobase transport and membrane localization	2.601	1.3789	0.000157303	0.00947378	yes	up	12.41	9.51	7.67	19.5	23.65	19.62	9.86333	20.9233	GO:0015851;GO:0031919;GO:0055085;GO:0016021;GO:0016020;GO:0005886;GO:0031924;GO:0015205;GO:002285	BP:nucleobase transport;BP:vitamin B6 transport;BP:transmembrane transport;CC:integral component of membrane;CC:membrane;CC:plasma membrane;MF:vitamin B6 transporter activity;MF:nucleobase transmembrane transporter activity;MF:transmembrane transporter activity;
AFUB_005510		Has domain(s) with predicted nucleic acid binding%2C zinc ion binding activity and intracellular localization	2.597	1.37692	0.0129954	0.125098	yes	up	11.07	3.06	6.26	12.57	16.87	14.8	6.79667	14.7467	GO:0006357;GO:0005634;GO:0000977;GO:0003676;GO:0000981;GO:000827	BP:regulation of transcription from RNA polymerase II promoter;CC:nucleus;MF:RNA polymerase II regulatory region sequence-specific DNA binding;MF:nucleic acid binding;MF:RNA polymerase II transcription factor activity, sequence-specific DNA binding;MF:zinc ion binding;
AFUB_030040		Ortholog(s) have triglyceride lipase%2C cutinase activity and role in triglyceride catabolic process%2C cellular carbohydrate catabolic process	2.585	1.37032	0.000385212	0.0174631	yes	up	3.45	3.87	4.79	8.46	4.53	11.71	4.03667	8.23333	GO:0044275;GO:0016042;GO:0019433;GO:0008152;GO:0005576;GO:0016787;GO:0004806;GO:0050525;GO:001629	BP:cellular carbohydrate catabolic process;BP:lipid catabolic process;BP:triglyceride catabolic process;BP:metabolic process;CC:extracellular region;MF:hydrolase activity;MF:triglyceride lipase activity;MF:cutinase activity;MF:lipase activity;
AFUB_093730		Has domain(s) with predicted translation elongation factor activity%2C role in translational elongation and eukaryotic translation elongation factor 1 complex localization	2.584	1.36961	0.0183781	0.141961	yes	up	345.9	77.31	216.07	429.37	458.21	490.97	213.093	459.517	GO:0006749;GO:0006414;GO:0005737;GO:0005853;GO:0005634;GO:000374	BP:glutathione metabolic process;BP:translational elongation;CC:cytoplasm;CC:eukaryotic translation elongation factor 1 complex;CC:nucleus;MF:translation elongation factor activity;
AFUB_072350		Has domain(s) with predicted RNA binding activity	2.58	1.36732	0.0241094	0.157813	yes	up	56.3	13.37	26.12	57.53	76.88	75.5	31.93	69.97	GO:0042254;GO:0005737;GO:0005730;GO:0003723;GO:000367	BP:ribosome biogenesis;CC:cytoplasm;CC:nucleolus;MF:RNA binding;MF:nucleic acid binding;
AFUB_099670		Has domain(s) with predicted transporter activity%2C role in transport and membrane localization	2.578	1.36622	0.0296928	0.174465	yes	up	34.23	20.36	6.84	41.1	47.92	46.26	20.4767	45.0933	GO:0006810;GO:0055085;GO:0016021;GO:0016020;GO:0005886;GO:0005215;GO:0015250;GO:001526	BP:transport;BP:transmembrane transport;CC:integral component of membrane;CC:membrane;CC:plasma membrane;MF:transporter activity;MF:water channel activity;MF:channel activity;
AFUB_049630		Has domain(s) with predicted substrate-specific transmembrane transporter activity%2C role in transmembrane transport and integral to membrane localization	2.576	1.36519	0.01545	0.130925	yes	up	7.3	3.48	2.3	7.59	10.37	10.65	4.36	9.53667	GO:0006810;GO:0008643;GO:0055085;GO:0016021;GO:0016020;GO:0005886;GO:0005351;GO:0005215;GO:002285	BP:transport;BP:carbohydrate transport;BP:transmembrane transport;CC:integral component of membrane;CC:membrane;CC:plasma membrane;MF:suga;MF:transporter activity;MF:transmembrane transporter activity;
AFUB_047610		Has domain(s) with predicted oxidoreductase activity%2C acting on paired donors%2C with incorporation or reduction of molecular oxygen%2C 2-oxoglutarate as one donor%2C and incorporation of one atom each of oxygen into both donors activity	2.573	1.3633	5.48e-05	0.00469549	yes	up	8.84	8.23	6.23	15.09	18.85	14.41	7.76667	16.1167	GO:0055114;GO:0016706;GO:0051213;GO:001649	BP:oxidation-reduction process;MF:oxidoreductase activity, acting on paired donors, with incorporation or reduction of molecular oxygen, 2-oxoglutarate as one donor, and incorporation of one atom each of oxygen into both donors;MF:dioxygenase activity;MF:oxidoreductase activity;
AFUB_054110		Protein of unknown function	2.571	1.36256	0.0103428	0.112039	yes	up	11.44	3.29	7.83	13.33	18.03	16.5	7.52	15.9533	GO:000563	CC:nucleus;
AFUB_054830		Protein of unknown function	2.571	1.36213	0.0355091	0.189032	yes	up	27.95	6.4	9.69	26.4	35.05	36.07	14.68	32.5067	GO:0006383;GO:0005634;GO:0005666;GO:000389	BP:transcription from RNA polymerase III promoter;CC:nucleus;CC:DNA-directed RNA polymerase III complex;MF:DNA-directed RNA polymerase activity;
AFUB_065210	mef1	Has domain(s) with predicted GTP binding%2C translation elongation factor%2C GTPase activity%2C role in translational elongation and intracellular localization	2.567	1.35997	0.0464179	0.212281	yes	up	44	7.51	16.29	43.59	54.86	51.23	22.6	49.8933	GO:0070125;GO:0006414;GO:0005739;GO:0005622;GO:0003924;GO:0003746;GO:000552	BP:mitochondrial translational elongation;BP:translational elongation;CC:mitochondrion;CC:intracellular;MF:GTPase activity;MF:translation elongation factor activity;MF:GTP binding;
AFUB_078050		Ortholog(s) have role in fumiquinazoline A biosynthetic process%2C monodictyphenone biosynthetic process	2.562	1.35711	1.83e-07	4.84e-05	yes	up	6.16	9.47	10.85	13.62	17.98	20.61	8.82667	17.4033	GO:1900781;GO:0044550;GO:1900815;GO:1900778;GO:0008152;GO:0055114;GO:0005737;GO:0004497;GO:0071949;GO:001649	BP:fumiquinazoline C biosynthetic process;BP:secondary metabolite biosynthetic process;BP:monodictyphenone biosynthetic process;BP:fumiquinazoline A biosynthetic process;BP:metabolic process;BP:oxidation-reduction process;CC:cytoplasm;MF:monooxygenase activity;MF:FAD binding;MF:oxidoreductase activity;
AFUB_035880	rps0	Has domain(s) with predicted structural constituent of ribosome activity%2C role in translation and small ribosomal subunit localization	2.557	1.35453	0.0338198	0.184623	yes	up	810.64	291.23	186.12	908.53	1008.15	937.59	429.33	951.423	GO:0000028;GO:0002181;GO:0006412;GO:0005737;GO:0015935;GO:0005622;GO:0022627;GO:0005840;GO:000373	BP:ribosomal small subunit assembly;BP:cytoplasmic translation;BP:translation;CC:cytoplasm;CC:small ribosomal subunit;CC:intracellular;CC:cytosolic small ribosomal subunit;CC:ribosome;MF:structural constituent of ribosome;
AFUB_033680		Ortholog(s) have peptidase%2C dimethylallyltranstransferase%2C tryptophan dimethylallyltransferase activity	2.549	1.3502	0.000422393	0.0184792	yes	up	2.67	2.52	1.58	4.31	4.59	5.17	2.25667	4.69	GO:0018342;GO:0009821;GO:0009820;GO:0044550;GO:2001307;GO:1900793;GO:0035837;GO:1900772;GO:0004161;GO:0004659;GO:0016765;GO:0008233;GO:0050364;GO:004280	BP:protein prenylation;BP:alkaloid biosynthetic process;BP:alkaloid metabolic process;BP:secondary metabolite biosynthetic process;BP:xanthone-containing compound biosynthetic process;BP:shamixanthone biosynthetic process;BP:ergot alkaloid biosynthetic process;BP:fumitremorgin B biosynthetic process;MF:dimethylallyltranstransferase activity;MF:prenyltransferase activity;MF:transferase activity, t…
AFUB_089670		Ortholog(s) have role in deadenylation-independent decapping of nuclear-transcribed mRNA%2C mRNA 3-prime -end processing	2.544	1.34701	0.000569436	0.0223572	yes	up	7.2	4.3	4.32	10.09	11.67	11.33	5.27333	11.03	GO:0031087;GO:0031124;GO:0031123;GO:0006402;GO:0005730;GO:0005743;GO:0031499;GO:0016779;GO:0016846;GO:0016853;GO:0004652;GO:004687	BP:deadenylation-independent decapping of nuclear-transcribed mRNA;BP:mRNA 3'-end processing;BP:RNA 3'-end processing;BP:mRNA catabolic process;CC:nucleolus;CC:mitochondrial inner membrane;CC:TRAMP complex;MF:nucleotidyltransferase activity;MF:carbon-sulfur lyase activity;MF:isomerase activity;MF:polynucleotide adenylyltransferase activity;MF:metal ion binding;
AFUB_006980		Protein of unknown function	2.542	1.34612	0.036213	0.190516	yes	up	42.27	8.67	17	42.08	48.22	57.77	22.6467	49.3567	GO:0042273;GO:0042274;GO:0005730;GO:0005634;GO:0003723;GO:000367	BP:ribosomal large subunit biogenesis;BP:ribosomal small subunit biogenesis;CC:nucleolus;CC:nucleus;MF:RNA binding;MF:DNA binding;
AFUB_059120		Has domain(s) with predicted RNA methyltransferase activity and role in RNA processing	2.53	1.33892	0.00333108	0.0659686	yes	up	11.6	5.09	7.46	13.17	19.21	17.92	8.05	16.7667	GO:0008033;GO:0006396;GO:0008173;GO:0030696;GO:003069	BP:tRNA processing;BP:RNA processing;MF:RNA methyltransferase activity;MF:tRN;MF:S-adenosylmethionine-dependent tRN;
AFUB_049300		Protein of unknown function	2.53	1.33897	0.00904876	0.106641	yes	up	24.78	14.78	8.36	37.81	32.12	32.31	15.9733	34.08	GO:0005618;GO:0016021;GO:0005886;GO:003122	CC:cell wall;CC:integral component of membrane;CC:plasma membrane;CC:anchored component of membrane;
AFUB_078730		Protein of unknown function	2.521	1.33383	0.0230871	0.155441	yes	up	258.56	80.4	89.35	317.45	329.62	275.27	142.77	307.447	GO:001602	CC:integral component of membrane;
AFUB_007210		Has domain(s) with predicted structural constituent of ribosome activity%2C role in translational elongation and ribosome localization	2.521	1.33411	0.0335399	0.183654	yes	up	1626.52	825.4	378.38	1842.39	2411.86	1929.51	943.433	2061.25	GO:0002181;GO:0006414;GO:0005840;GO:0022625;GO:0005622;GO:0003735;GO:0043021;GO:003029	BP:cytoplasmic translation;BP:translational elongation;CC:ribosome;CC:cytosolic large ribosomal subunit;CC:intracellular;MF:structural constituent of ribosome;MF:ribonucleoprotein complex binding;MF:protein kinase activator activity;
AFUB_042400		Protein of unknown function	2.51	1.32743	0.012259	0.121121	yes	up	33.24	9.2	22.72	42.08	46.83	46.34	21.72	45.0833	GO:0008654;GO:0006412;GO:0005840;GO:0016021;GO:0016780;GO:0003735;GO:0004307;GO:004687	BP:phospholipid biosynthetic process;BP:translation;CC:ribosome;CC:integral component of membrane;MF:phosphotransferase activity, for other substituted phosphate groups;MF:structural constituent of ribosome;MF:ethanolaminephosphotransferase activity;MF:metal ion binding;
AFUB_039420		Has domain(s) with predicted protein binding activity	2.504	1.32424	0.00672072	0.0946631	yes	up	16.38	7.12	9.33	17.48	28.63	21.91	10.9433	22.6733	GO:0000462;GO:0006396;GO:0006397;GO:0030515;GO:000551	BP:maturation of SSU-rRNA from tricistronic rRNA transcrip;BP:RNA processing;BP:mRNA processing;MF:snoRNA binding;MF:protein binding;
AFUB_003520		Has domain(s) with predicted structural constituent of ribosome activity%2C role in translation and ribosome localization	2.504	1.32438	0.0126033	0.123411	yes	up	4289.01	2482.46	1660.67	5452.23	6272.89	5693.96	2810.71	5806.36	GO:0006412;GO:0005840;GO:0005622;GO:000373	BP:translation;CC:ribosome;CC:intracellular;MF:structural constituent of ribosome;
AFUB_004810		Has domain(s) with predicted lysine-tRNA ligase%2C nucleic acid binding%2C ATP binding activity%2C role in lysyl-tRNA aminoacylation and cytoplasm localization	2.502	1.32283	0.0247289	0.159154	yes	up	25.66	7.44	9.47	28.11	30.77	32.2	14.19	30.36	GO:0006430;GO:0070154;GO:0006418;GO:0005737;GO:0005739;GO:0004824;GO:0004812;GO:0000166;GO:0000049;GO:0003676;GO:000552	BP:lysyl-tRNA aminoacylation;BP:mitochondrial lysyl-tRNA aminoacylation;BP:tRNA aminoacylation for protein translation;CC:cytoplasm;CC:mitochondrion;MF:lysine-tRNA ligase activity;MF:aminoacyl-tRNA ligase activity;MF:nucleotide binding;MF:tRNA binding;MF:nucleic acid binding;MF:ATP binding;
AFUB_090620		Protein of unknown function	2.501	1.32245	0.00072481	0.0263837	yes	up	1.94	1.93	1.38	2.86	3.39	4.35	1.75	3.53333	------	------
AFUB_050730		Protein of unknown function	2.491	1.31669	0.0276903	0.168446	yes	up	40.95	13.92	12.62	42.96	52.37	49	22.4967	48.11	GO:0045039;GO:0042721;GO:0016021;GO:000832	BP:protein import into mitochondrial inner membrane;CC:mitochondrial inner membrane protein insertion complex;CC:integral component of membrane;MF:protein transmembrane transporter activity;
AFUB_085130		Has domain(s) with predicted potassium channel activity%2C role in potassium ion transmembrane transport and membrane localization	2.49	1.31624	0.0143631	0.12894	yes	up	0.98	0.81	0.36	1.48	1.68	1.26	0.716667	1.47333	GO:0071805;GO:0030322;GO:0016021;GO:0016020;GO:0005887;GO:0005267;GO:002284	BP:potassium ion transmembrane transport;BP:stabilization of membrane potential;CC:integral component of membrane;CC:membrane;CC:integral component of plasma membrane;MF:potassium channel activity;MF:potassium ion leak channel activity;
AFUB_093690		Has domain(s) with predicted DNA binding%2C DNA-directed RNA polymerase%2C protein dimerization activity and role in transcription%2C DNA-templated	2.483	1.31216	0.0229029	0.154944	yes	up	44.46	12.72	21.18	41.24	63.8	59.06	26.12	54.7	GO:0006351;GO:0005736;GO:0005666;GO:0003677;GO:0003899;GO:004698	BP:transcription, DNA-templated;CC:DNA-directed RNA polymerase I complex;CC:DNA-directed RNA polymerase III complex;MF:DNA binding;MF:DNA-directed RNA polymerase activity;MF:protein dimerization activity;
AFUB_069100		Has domain(s) with predicted protein binding activity	2.475	1.30722	0.0328886	0.182791	yes	up	27.41	5.85	13.53	28.8	33.05	36.21	15.5967	32.6867	GO:0045842;GO:0031145;GO:0016567;GO:0007091;GO:0051301;GO:0005737;GO:0005680;GO:000551	BP:positive regulation of mitotic metaphase/anaphase transition;BP:anaphase-promoting complex-dependent catabolic process;BP:protein ubiquitination;BP:metaphase/anaphase transition of mitotic cell cycle;BP:cell division;CC:cytoplasm;CC:anaphase-promoting complex;MF:protein binding;
AFUB_009220		Protein of unknown function	2.473	1.30614	0.00895816	0.106538	yes	up	19.72	6.15	15.97	24.33	29.95	30.16	13.9467	28.1467	GO:000372	MF:RNA binding;
AFUB_051600		Has domain(s) with predicted protein binding activity	2.469	1.30377	0.00412769	0.0742242	yes	up	13.91	5.35	12.93	17.62	23.96	22.54	10.73	21.3733	GO:0000028;GO:0000462;GO:0034388;GO:0032040;GO:0005730;GO:0019013;GO:000551	BP:ribosomal small subunit assembly;BP:maturation of SSU-rRNA from tricistronic rRNA transcrip;CC:Pwp2p-containing subcomplex of 90S preribosome;CC:small-subunit processome;CC:nucleolus;CC:viral nucleocapsid;MF:protein binding;
AFUB_042740		Protein of unknown function	2.466	1.30196	0.00207515	0.0512062	yes	up	6.28	3.06	5.23	8.06	11.78	9.31	4.85667	9.71667	------	------
AFUB_025360		Has domain(s) with predicted protein binding%2C DNA binding%2C RNA binding activity and role in RNA metabolic process	2.46	1.29866	0.0406445	0.20185	yes	up	52.84	10.28	24.59	53.47	58.92	71.09	29.2367	61.16	GO:0016070;GO:0016281;GO:0003723;GO:0005515;GO:0003677;GO:0003743;GO:000372	BP:RNA metabolic process;CC:eukaryotic translation initiation factor 4F complex;MF:RNA binding;MF:protein binding;MF:DNA binding;MF:translation initiation factor activity;MF:mRNA binding;
AFUB_025510		Ortholog(s) have extracellular region localization	2.457	1.297	0.0128317	0.124455	yes	up	604.44	445.65	186.73	880.22	823.19	847.76	412.273	850.39	GO:0006520;GO:0009058;GO:0006532;GO:0005829;GO:0005576;GO:0003824;GO:0008483;GO:0030170;GO:000406	BP:cellular amino acid metabolic process;BP:biosynthetic process;BP:aspartate biosynthetic process;CC:cytosol;CC:extracellular region;MF:catalytic activity;MF:transaminase activity;MF:pyridoxal phosphate binding;MF:L-aspartat;
AFUB_080740		Has domain(s) with predicted structural constituent of cell wall activity and fungal-type cell wall localization	2.453	1.29472	0.0104155	0.11242	yes	up	3.57	4.21	2.68	4.36	7.84	8.4	3.48667	6.86667	GO:0005576;GO:0009277;GO:000519	CC:extracellular region;CC:fungal-type cell wall;MF:structural constituent of cell wall;
AFUB_049280		Protein of unknown function	2.445	1.28959	0.000351281	0.0162802	yes	up	0.62	0.98	0.62	1.42	1.33	1.52	0.74	1.42333	GO:000823	MF:serine-type peptidase activity;
AFUB_048130	xlnA	Ortholog(s) have endo-1%2C4-beta-xylanase activity%2C role in xylan catabolic process and extracellular region localization	2.439	1.28644	0.0115189	0.117807	yes	up	0.93	1.84	1.09	2.57	3.01	1.66	1.28667	2.41333	GO:0005975;GO:0045493;GO:0005576;GO:0031176;GO:000455	BP:carbohydrate metabolic process;BP:xylan catabolic process;CC:extracellular region;MF:endo-1,4-beta-xylanase activity;MF:hydrolase activity, hydrolyzing O-glycosyl compounds;
AFUB_028540		Has domain(s) with predicted ATP binding%2C nucleoside-triphosphatase activity	2.437	1.28522	0.0220843	0.152739	yes	up	21.02	7.45	7.43	24.4	25.82	24.3	11.9667	24.84	GO:0016887;GO:0017111;GO:0005524;GO:000016	MF:ATPase activity;MF:nucleoside-triphosphatase activity;MF:ATP binding;MF:nucleotide binding;
AFUB_050270		Has domain(s) with predicted role in peptidyl-lysine modification to hypusine	2.436	1.28445	0.00172312	0.0458807	yes	up	19.63	9.11	14.48	26.96	31.39	27.6	14.4067	28.65	GO:0008612;GO:0005737;GO:003403	BP:peptidyl-lysine modification to peptidyl-hypusine;CC:cytoplasm;MF:deoxyhypusine synthase activity;
AFUB_022990		Has domain(s) with predicted RNA binding activity and nucleolus localization	2.433	1.28284	0.00993477	0.109869	yes	up	497.35	200.74	243.2	580.36	734.24	603.58	313.763	639.393	GO:0042254;GO:0005840;GO:1990904;GO:0005730;GO:000372	BP:ribosome biogenesis;CC:ribosome;CC:ribonucleoprotein complex;CC:nucleolus;MF:RNA binding;
AFUB_032420		Protein of unknown function	2.427	1.27935	0.0145022	0.129227	yes	up	28.46	8.41	29.77	35.24	47.84	46.72	22.2133	43.2667	GO:0000055;GO:0015031;GO:0005737;GO:0005634;GO:0005829;GO:0070180;GO:004302	BP:ribosomal large subunit export from nucleus;BP:protein transport;CC:cytoplasm;CC:nucleus;CC:cytosol;MF:large ribosomal subunit rRNA binding;MF:ribosomal large subunit binding;
AFUB_018700		Protein of unknown function	2.422	1.27638	0.00840922	0.103656	yes	up	46.06	23.25	18.99	61.44	60.61	57.74	29.4333	59.93	GO:0005743;GO:000575	CC:mitochondrial inner membrane;CC:mitochondrial intermembrane space;
AFUB_024000		Protein of unknown function	2.415	1.27203	0.0165422	0.136076	yes	up	151.16	62.48	99.81	166.57	248.58	199	104.483	204.717	------	------
AFUB_013720		Has domain(s) with predicted RNA binding%2C tRNA (cytosine-5-)-methyltransferase activity	2.412	1.27009	0.0306332	0.176663	yes	up	29.31	7.52	12.83	29.98	34.23	37.49	16.5533	33.9	GO:0030488;GO:0001510;GO:0005737;GO:0005634;GO:0000049;GO:0016428;GO:0003723;GO:000816	BP:tRNA methylation;BP:RNA methylation;CC:cytoplasm;CC:nucleus;MF:tRNA binding;MF:tRN;MF:RNA binding;MF:methyltransferase activity;
AFUB_090630		Has domain(s) with predicted membrane localization	2.41	1.26885	0.00595008	0.0904975	yes	up	2.32	1.88	1.28	3.21	3.19	4.5	1.82667	3.63333	GO:0016021;GO:0016020;GO:000588	CC:integral component of membrane;CC:membrane;CC:plasma membrane;
AFUB_100750		Ortholog(s) have role in endocrocin biosynthetic process	2.398	1.26158	2.97e-06	0.00046063	yes	up	10.73	12.19	10.26	21.59	18.5	23.37	11.06	21.1533	GO:1900602;GO:0016021;GO:000449	BP:endocrocin biosynthetic process;CC:integral component of membrane;MF:monooxygenase activity;
AFUB_084640	pgaB	Ortholog(s) have polygalacturonase activity and role in pectin catabolic process	2.394	1.25915	0.000138117	0.00886049	yes	up	41.24	52.49	29.86	70.68	82.74	83.82	41.1967	79.08	GO:0071555;GO:0045490;GO:0005975;GO:0005576;GO:000465	BP:cell wall organization;BP:pectin catabolic process;BP:carbohydrate metabolic process;CC:extracellular region;MF:polygalacturonase activity;
AFUB_093070		Has domain(s) with predicted structural constituent of ribosome activity%2C role in translation and ribosome localization	2.391	1.25741	0.0407318	0.20185	yes	up	1548.2	486.38	450.61	1629.41	1815.16	1685.37	828.397	1709.98	GO:0006412;GO:0022625;GO:0005840;GO:0005622;GO:000373	BP:translation;CC:cytosolic large ribosomal subunit;CC:ribosome;CC:intracellular;MF:structural constituent of ribosome;
AFUB_032430		Has domain(s) with predicted nucleic acid binding%2C nucleotide binding activity	2.384	1.25317	0.0437458	0.206649	yes	up	17.39	4.4	6.93	15.4	23.51	19.38	9.57333	19.43	GO:0006364;GO:0000472;GO:0034462;GO:0000447;GO:0000480;GO:0005730;GO:0003676;GO:000372	BP:rRNA processing;BP:endonucleolytic cleavage to generate mature 5'-end of SSU-rRNA fro;BP:small-subunit processome assembly;BP:endonucleolytic cleavage in ITS1 to separate SSU-rRNA from 5.8S rRNA and LSU-rRNA from tricistronic rRNA transcrip;BP:endonucleolytic cleavage in 5'-ETS of tricistronic rRNA transcrip;CC:nucleolus;MF:nucleic acid binding;MF:RNA binding;
AFUB_070680		Has domain(s) with predicted metalloendopeptidase activity and role in proteolysis	2.381	1.25171	0.00159215	0.043311	yes	up	1.25	1.89	1.07	2.56	2.95	2.39	1.40333	2.63333	GO:0009405;GO:0006508;GO:0005576;GO:0004222;GO:0046872;GO:000823	BP:pathogenesis;BP:proteolysis;CC:extracellular region;MF:metalloendopeptidase activity;MF:metal ion binding;MF:metallopeptidase activity;
AFUB_038240		Has domain(s) with predicted nucleic acid binding%2C ATP binding%2C ATP-dependent helicase activity	2.377	1.24911	0.0032542	0.0648747	yes	up	16.73	7.26	12.06	21.62	23.61	25.06	12.0167	23.43	GO:0006364;GO:0005730;GO:0005634;GO:0016787;GO:0004386;GO:0003724;GO:0003723;GO:0003676;GO:000552	BP:rRNA processing;CC:nucleolus;CC:nucleus;MF:hydrolase activity;MF:helicase activity;MF:RNA helicase activity;MF:RNA binding;MF:nucleic acid binding;MF:ATP binding;
AFUB_064120		Has domain(s) with predicted nucleic acid binding activity	2.366	1.24247	0.0117883	0.118556	yes	up	177.43	127.06	63.44	223.19	266.94	236.42	122.643	242.183	GO:000367	MF:nucleic acid binding;
AFUB_066600		Ortholog(s) have endo-1%2C4-beta-xylanase activity%2C role in xylan catabolic process and extracellular region localization	2.355	1.23546	0.0462116	0.211876	yes	up	0.4	0.63	0.72	0.73	0.76	1.71	0.583333	1.06667	GO:0005975;GO:0045493;GO:0005576;GO:0003824;GO:0031176;GO:000455	BP:carbohydrate metabolic process;BP:xylan catabolic process;CC:extracellular region;MF:catalytic activity;MF:endo-1,4-beta-xylanase activity;MF:hydrolase activity, hydrolyzing O-glycosyl compounds;
AFUB_089140		Has domain(s) with predicted protein binding activity	2.352	1.23416	0.0171349	0.138921	yes	up	18.32	5.69	12.11	19.02	24.98	26.31	12.04	23.4367	GO:000551	MF:protein binding;
AFUB_002410	prt1	Ortholog(s) have role in spore germination	2.351	1.23316	0.0137801	0.127598	yes	up	140.71	56.14	65.23	150.26	173.32	194.14	87.36	172.573	GO:0001732;GO:0009847;GO:0006413;GO:0005852;GO:0016282;GO:0033290;GO:0003676;GO:0000166;GO:0003723;GO:0005515;GO:0031369;GO:000374	BP:formation of cytoplasmic translation initiation complex;BP:spore germination;BP:translational initiation;CC:eukaryotic translation initiation factor 3 complex;CC:eukaryotic 43S preinitiation complex;CC:eukaryotic 48S preinitiation complex;MF:nucleic acid binding;MF:nucleotide binding;MF:RNA binding;MF:protein binding;MF:translation initiation factor binding;MF:translation initiation factor act…
AFUB_055310		Ortholog(s) have role in cellular response to drug	2.35	1.23276	0.0482454	0.215968	yes	up	664.76	274.37	149.74	743.12	704.74	764.11	362.957	737.323	GO:0016126;GO:0035690;GO:0008152;GO:0006696;GO:0055114;GO:0031090;GO:0016021;GO:0043231;GO:0005789;GO:0005783;GO:0004506;GO:0050660;GO:001649	BP:sterol biosynthetic process;BP:cellular response to drug;BP:metabolic process;BP:ergosterol biosynthetic process;BP:oxidation-reduction process;CC:organelle membrane;CC:integral component of membrane;CC:intracellular membrane-bounded organelle;CC:endoplasmic reticulum membrane;CC:endoplasmic reticulum;MF:squalene monooxygenase activity;MF:flavin adenine dinucleotide binding;MF:oxidoreductase a…
AFUB_089730		Has domain(s) with predicted role in lipid biosynthetic process	2.348	1.23167	0.000106918	0.00733815	yes	up	261.62	215.68	175.94	413.46	409.61	424.29	217.747	415.787	GO:0032259;GO:0008610;GO:0016021;GO:0008168;GO:000882	BP:methylation;BP:lipid biosynthetic process;CC:integral component of membrane;MF:methyltransferase activity;MF:cyclopropane-fatty-acyl-phospholipid synthase activity;
AFUB_033690		Ortholog(s) have oxidoreductase activity and role in alkaloid metabolic process	2.345	1.2298	0.00775443	0.0999334	yes	up	5.96	4.27	2.71	7.96	7.54	9.8	4.31333	8.43333	GO:0035835;GO:0051289;GO:0009820;GO:0035837;GO:0008152;GO:0016616;GO:001649	BP:indole alkaloid biosynthetic process;BP:protein homotetramerization;BP:alkaloid metabolic process;BP:ergot alkaloid biosynthetic process;BP:metabolic process;MF:oxidoreductase activity, acting on the CH-OH group of donors, NAD or NADP as acceptor;MF:oxidoreductase activity;
AFUB_023990		Has domain(s) with predicted structural constituent of ribosome activity%2C role in translation and ribosome localization	2.345	1.22956	0.0203819	0.14769	yes	up	1981.94	760.07	798.24	2274.27	2441.44	2335.17	1180.08	2350.29	GO:0006417;GO:0033674;GO:0006412;GO:0005840;GO:0022625;GO:0005622;GO:0019901;GO:0019887;GO:0003735;GO:0003723;GO:004302	BP:regulation of translation;BP:positive regulation of kinase activity;BP:translation;CC:ribosome;CC:cytosolic large ribosomal subunit;CC:intracellular;MF:protein kinase binding;MF:protein kinase regulator activity;MF:structural constituent of ribosome;MF:RNA binding;MF:ribosome binding;
AFUB_030310		Has domain(s) with predicted translation initiation factor activity%2C role in translational initiation and eukaryotic translation initiation factor 3 complex localization	2.343	1.22859	0.00778037	0.0999334	yes	up	139.09	58.42	77.55	159.86	184.36	191.71	91.6867	178.643	GO:0001732;GO:0002191;GO:0006413;GO:0005737;GO:0005852;GO:0016282;GO:0033290;GO:0098808;GO:000374	BP:formation of cytoplasmic translation initiation complex;BP:cap-dependent translational initiation;BP:translational initiation;CC:cytoplasm;CC:eukaryotic translation initiation factor 3 complex;CC:eukaryotic 43S preinitiation complex;CC:eukaryotic 48S preinitiation complex;MF:mRNA cap binding;MF:translation initiation factor activity;
AFUB_006380		Has domain(s) with predicted structural constituent of ribosome activity%2C role in translation and large ribosomal subunit localization	2.34	1.22668	0.0371578	0.192557	yes	up	1637.55	731.45	431.43	1752.38	1990.52	1870.67	933.477	1871.19	GO:0017148;GO:0006412;GO:0015934;GO:0005840;GO:0022625;GO:0003735;GO:000372	BP:negative regulation of translation;BP:translation;CC:large ribosomal subunit;CC:ribosome;CC:cytosolic large ribosomal subunit;MF:structural constituent of ribosome;MF:mRNA binding;
AFUB_033350		Has domain(s) with predicted role in transmembrane transport and integral to membrane localization	2.338	1.22513	0.0318591	0.179815	yes	up	9.35	5.02	2.95	10.83	14.35	9	5.77333	11.3933	GO:0071423;GO:0055085;GO:0016021;GO:001514	BP:malate transmembrane transport;BP:transmembrane transport;CC:integral component of membrane;MF:malate transmembrane transporter activity;
AFUB_099730		Protein of unknown function	2.337	1.22468	1.62e-06	0.000285112	yes	up	82.09	98.01	70.37	162.05	149.93	155.75	83.49	155.91	GO:0055085;GO:001602	BP:transmembrane transport;CC:integral component of membrane;
AFUB_085960		Protein of unknown function	2.334	1.22254	0.00153178	0.0422462	yes	up	61.24	92.61	42.96	125.17	95.8	148.38	65.6033	123.117	------	------
AFUB_027020		Ortholog(s) have role in leucine biosynthetic process	2.332	1.22173	0.0353725	0.188969	yes	up	35.08	8.03	37.37	42.22	51.88	56.73	26.8267	50.2767	GO:0009082;GO:0008152;GO:0009098;GO:0009316;GO:0003861;GO:0046872;GO:005153	BP:branched-chain amino acid biosynthetic process;BP:metabolic process;BP:leucine biosynthetic process;CC:3-isopropylmalate dehydratase complex;MF:3-isopropylmalate dehydratase activity;MF:metal ion binding;MF:4 iron, 4 sulfur cluster binding;
AFUB_100760		Ortholog(s) have role in endocrocin biosynthetic process	2.331	1.22103	1.23e-05	0.0015115	yes	up	8.92	10.01	12.81	13.97	20.87	22.85	10.58	19.23	GO:1900602;GO:0055114;GO:0051213;GO:0016706;GO:0005506;GO:0046872;GO:001649	BP:endocrocin biosynthetic process;BP:oxidation-reduction process;MF:dioxygenase activity;MF:oxidoreductase activity, acting on paired donors, with incorporation or reduction of molecular oxygen, 2-oxoglutarate as one donor, and incorporation of one atom each of oxygen into both donors;MF:iron ion binding;MF:metal ion binding;MF:oxidoreductase activity;
AFUB_086740		Has domain(s) with predicted transferase activity%2C transferring acyl groups other than amino-acyl groups activity	2.331	1.22122	0.0465266	0.21256	yes	up	5.7	2.42	1.49	7.28	6.47	5.51	3.20333	6.42	GO:001674	MF:transferase activity, transferring acyl groups other than amino-acyl groups;
AFUB_039790		Has domain(s) with predicted cytoplasm localization	2.324	1.21664	0.0209536	0.149124	yes	up	17.13	5.09	20.81	22.93	28.53	28.04	14.3433	26.5	GO:0030490;GO:000573	BP:maturation of SSU-rRNA;CC:cytoplasm;
AFUB_001140		Has domain(s) with predicted protein binding activity	2.323	1.21596	0.00162032	0.0437487	yes	up	19.14	10.26	16.85	23.1	34.14	29.31	15.4167	28.85	GO:0006457;GO:0051879;GO:000551	BP:protein folding;MF:Hsp90 protein binding;MF:protein binding;
AFUB_040020		Protein of unknown function	2.317	1.21197	0.00656317	0.0935174	yes	up	105.95	50.19	57.79	126.22	129.9	156.94	71.31	137.687	------	------
AFUB_011410		Has domain(s) with predicted flavin adenine dinucleotide binding%2C oxidoreductase activity and role in oxidation-reduction process	2.316	1.21173	0.0224317	0.153465	yes	up	127.91	48.53	50.11	144.92	140.76	159.43	75.5167	148.37	GO:0055114;GO:0016021;GO:0050660;GO:0003954;GO:001649	BP:oxidation-reduction process;CC:integral component of membrane;MF:flavin adenine dinucleotide binding;MF:NADH dehydrogenase activity;MF:oxidoreductase activity;
AFUB_062530		Protein of unknown function	2.311	1.20879	0.00356939	0.0679924	yes	up	9.78	11.86	5.68	13.14	18.96	18.92	9.10667	17.0067	GO:0016021;GO:001678	CC:integral component of membrane;MF:hydrolase activity;
AFUB_012200		Has domain(s) with predicted double-stranded RNA binding%2C ribonuclease III activity%2C role in RNA processing and intracellular localization	2.31	1.20784	0.0199048	0.145999	yes	up	69.19	28.39	27.56	79.86	78.76	86.37	41.7133	81.6633	GO:0030422;GO:0031053;GO:0031054;GO:0006396;GO:0005840;GO:0005634;GO:0004525;GO:0003725;GO:000372	BP:production of siRNA involved in RNA interference;BP:primary miRNA processing;BP:pre-miRNA processing;BP:RNA processing;CC:ribosome;CC:nucleus;MF:ribonuclease III activity;MF:double-stranded RNA binding;MF:RNA binding;
AFUB_055340		Has domain(s) with predicted role in transport and integral to membrane localization	2.307	1.20622	0.000722584	0.0263837	yes	up	35.52	20.24	41.7	55.47	68.38	54.11	32.4867	59.32	GO:0055085;GO:0016021;GO:002285	BP:transmembrane transport;CC:integral component of membrane;MF:transmembrane transporter activity;
AFUB_093710	rrp36	Protein of unknown function	2.306	1.20568	0.00829093	0.103389	yes	up	11.55	5.09	7.54	12.55	17.93	15.45	8.06	15.31	GO:0000469;GO:0000462;GO:0030686;GO:000573	BP:cleavage involved in rRNA processing;BP:maturation of SSU-rRNA from tricistronic rRNA transcrip;CC:90S preribosome;CC:nucleolus;
AFUB_042280		Has domain(s) with predicted structural constituent of ribosome activity%2C role in translation and ribosome localization	2.306	1.20551	0.0388807	0.197724	yes	up	464.58	219.74	129.91	472.16	599.08	541.53	271.41	537.59	GO:0000398;GO:0006412;GO:0005622;GO:0005840;GO:0022625;GO:0005681;GO:0030628;GO:0019843;GO:0003735;GO:0000386;GO:0003723;GO:004687	BP:mRNA splicing, via spliceosome;BP:translation;CC:intracellular;CC:ribosome;CC:cytosolic large ribosomal subunit;CC:spliceosomal complex;MF:pre-mRNA 3'-splice site binding;MF:rRNA binding;MF:structural constituent of ribosome;MF:second spliceosomal transesterification activity;MF:RNA binding;MF:metal ion binding;
AFUB_010620		Ortholog(s) have intracellular localization	2.3	1.20165	0.0301552	0.175828	yes	up	1642.74	449.96	853.1	1783.69	1975.63	1942.14	981.933	1900.49	GO:0006414;GO:0005853;GO:0005829;GO:0005622;GO:0016021;GO:0005085;GO:000374	BP:translational elongation;CC:eukaryotic translation elongation factor 1 complex;CC:cytosol;CC:intracellular;CC:integral component of membrane;MF:guanyl-nucleotide exchange factor activity;MF:translation elongation factor activity;
AFUB_051430		Ortholog(s) have nucleus localization	2.298	1.20052	0.00647217	0.0929731	yes	up	85.05	44.52	48.73	87.69	132.97	117.2	59.4333	112.62	GO:0006334;GO:0000785;GO:0005634;GO:0003682;GO:004239	BP:nucleosome assembly;CC:chromatin;CC:nucleus;MF:chromatin binding;MF:histone binding;
AFUB_009940		Has domain(s) with predicted structural constituent of ribosome activity%2C role in translation and ribosome localization	2.295	1.19826	0.0414565	0.203458	yes	up	1929.02	994.43	489.68	2131.8	2380.26	2200.06	1137.71	2237.37	GO:0000463;GO:0006412;GO:0005840;GO:0022625;GO:0005622;GO:0003735;GO:000372	BP:maturation of LSU-rRNA from tricistronic rRNA transcrip;BP:translation;CC:ribosome;CC:cytosolic large ribosomal subunit;CC:intracellular;MF:structural constituent of ribosome;MF:mRNA binding;
AFUB_054580		Has domain(s) with predicted ATP binding%2C ATPase activity	2.294	1.19764	0.0126748	0.123466	yes	up	63.55	22.9	76.06	81.29	105.76	109	54.17	98.6833	GO:0000056;GO:0016021;GO:0005634;GO:0016787;GO:0042626;GO:0017111;GO:0000166;GO:0016887;GO:000552	BP:ribosomal small subunit export from nucleus;CC:integral component of membrane;CC:nucleus;MF:hydrolase activity;MF:ATPase activity, coupled to transmembrane movement of substances;MF:nucleoside-triphosphatase activity;MF:nucleotide binding;MF:ATPase activity;MF:ATP binding;
AFUB_058510		Ortholog(s) have extracellular region localization	2.283	1.19089	3.69e-06	0.000544397	yes	up	20.74	17.5	20.2	30.74	36.48	39.35	19.48	35.5233	GO:000557	CC:extracellular region;
AFUB_062970		Protein of unknown function	2.277	1.1873	0.0301493	0.175828	yes	up	24.25	6.48	16.25	24.4	32.19	31.94	15.66	29.51	GO:0006364;GO:0032040;GO:0005732;GO:0005634;GO:0019013;GO:003445	BP:rRNA processing;CC:small-subunit processome;CC:small nucleolar ribonucleoprotein complex;CC:nucleus;CC:viral nucleocapsid;CC:Mpp10 complex;
AFUB_053470		Protein of unknown function	2.275	1.1858	0.0111512	0.116853	yes	up	23.31	9.75	13.23	25.02	31.26	31.2	15.43	29.16	GO:0000460;GO:0006364;GO:0000470;GO:0005730;GO:0030687;GO:004213	BP:maturation of 5.8S rRNA;BP:rRNA processing;BP:maturation of LSU-rRNA;CC:nucleolus;CC:preribosome, large subunit precursor;MF:rRNA primary transcript binding;
AFUB_047620		Has domain(s) with predicted methylaspartate ammonia-lyase activity	2.263	1.17835	5.54e-05	0.00470142	yes	up	8.15	8.41	6.47	12.86	15.15	13.78	7.67667	13.93	GO:0019553;GO:0050096;GO:004687	BP:glutamate catabolic process via L-citramalate;MF:methylaspartate ammonia-lyase activity;MF:metal ion binding;
AFUB_054940		Has domain(s) with predicted protein binding activity	2.263	1.17826	0.0169953	0.13841	yes	up	43.28	14.38	29.33	47.46	53.57	61.72	28.9967	54.25	GO:0003824;GO:000551	MF:catalytic activity;MF:protein binding;
AFUB_022510		Has domain(s) with predicted binding activity	2.262	1.17782	0.0262895	0.164373	yes	up	25.77	7.55	26.49	28.39	39.65	40.84	19.9367	36.2933	GO:0000226;GO:0008612;GO:0005737;GO:0005634;GO:0019135;GO:0046872;GO:001649	BP:microtubule cytoskeleton organization;BP:peptidyl-lysine modification to peptidyl-hypusine;CC:cytoplasm;CC:nucleus;MF:deoxyhypusine monooxygenase activity;MF:metal ion binding;MF:oxidoreductase activity;
AFUB_057770	pelE	Protein of unknown function	2.259	1.17557	0.000145999	0.00899093	yes	up	2.19	4.01	5.4	7.56	6.08	6.21	3.86667	6.61667	GO:0000272;GO:0071555;GO:0045490;GO:0005576;GO:0016829;GO:004749	BP:polysaccharide catabolic process;BP:cell wall organization;BP:pectin catabolic process;CC:extracellular region;MF:lyase activity;MF:pectin lyase activity;
AFUB_059300		Has domain(s) with predicted protein serine/threonine kinase%2C ATP binding activity and role in protein phosphorylation	2.259	1.17559	0.015063	0.130222	yes	up	30.69	12.74	15.35	33	37.92	40.22	19.5933	37.0467	GO:0006468;GO:0030490;GO:0030688;GO:0005634;GO:0005829;GO:0004674;GO:0016772;GO:0003824;GO:0106311;GO:0004672;GO:0005524;GO:010631	BP:protein phosphorylation;BP:maturation of SSU-rRNA;CC:preribosome, small subunit precursor;CC:nucleus;CC:cytosol;MF:protein serine/threonine kinase activity;MF:transferase activity, transferring phosphorus-containing groups;MF:catalytic activity;MF:old GO;MF:protein kinase activity;MF:ATP binding;MF:old GO;
AFUB_087580		Ortholog(s) have aldehyde dehydrogenase [NAD(P)+]%2C aldehyde dehydrogenase (NAD) activity and intracellular%2C extracellular region localization	2.258	1.1748	0.000243356	0.0126125	yes	up	155.78	248.4	354.86	321.8	534.05	440.88	253.013	432.243	GO:0006567;GO:0046187;GO:0019413;GO:0006067;GO:0045991;GO:0008152;GO:0055114;GO:0005622;GO:0005576;GO:0004030;GO:0004029;GO:0016620;GO:0043878;GO:001649	BP:threonine catabolic process;BP:acetaldehyde catabolic process;BP:acetate biosynthetic process;BP:ethanol metabolic process;BP:carbon catabolite activation of transcription;BP:metabolic process;BP:oxidation-reduction process;CC:intracellular;CC:extracellular region;MF:aldehyde dehydrogenase [NA;MF:aldehyde dehydrogenas;MF:oxidoreductase activity, acting on the aldehyde or oxo group of donors, N…
AFUB_021820		Has domain(s) with predicted protein binding activity and nucleus localization	2.257	1.17436	0.00382997	0.0704197	yes	up	13.36	7.05	18.1	17.75	26.41	24.05	12.8367	22.7367	GO:0000462;GO:0005634;GO:0032040;GO:0005730;GO:000551	BP:maturation of SSU-rRNA from tricistronic rRNA transcrip;CC:nucleus;CC:small-subunit processome;CC:nucleolus;MF:protein binding;
AFUB_028740		Ortholog(s) have role in pathogenesis%2C spore germination	2.254	1.17272	0.0402177	0.201135	yes	up	253.44	93.61	91.36	235.87	343.68	260.82	146.137	280.123	GO:0006123;GO:0006122;GO:0009405;GO:0009847;GO:0005758;GO:0070469;GO:0020037;GO:0005506;GO:0046872;GO:000905	BP:mitochondrial electron transport, cytochrome c to oxygen;BP:mitochondrial electron transport, ubiquinol to cytochrome c;BP:pathogenesis;BP:spore germination;CC:mitochondrial intermembrane space;CC:respiratory chain;MF:heme binding;MF:iron ion binding;MF:metal ion binding;MF:electron carrier activity;
AFUB_055750		Protein of unknown function	2.253	1.17186	0.0268122	0.16541	yes	up	70.8	34.09	23.64	83.35	81.36	80.73	42.8433	81.8133	GO:0000184;GO:0005697;GO:0070034;GO:0042162;GO:000551	BP:nuclear-transcribed mRNA catabolic process, nonsense-mediated decay;CC:telomerase holoenzyme complex;MF:telomerase RNA binding;MF:telomeric DNA binding;MF:protein binding;
AFUB_047300		Has domain(s) with predicted ATP binding%2C GMP synthase (glutamine-hydrolyzing) activity and role in GMP biosynthetic process	2.252	1.17139	0.0019789	0.0495606	yes	up	77.19	38.92	73.48	97.25	119.87	126.24	63.1967	114.453	GO:0006541;GO:0006164;GO:0006177;GO:0005829;GO:0003921;GO:0003922;GO:0016462;GO:000552	BP:glutamine metabolic process;BP:purine nucleotide biosynthetic process;BP:GMP biosynthetic process;CC:cytosol;MF:GMP synthase activity;MF:GMP synthas;MF:pyrophosphatase activity;MF:ATP binding;
AFUB_005060		Has domain(s) with predicted C-8 sterol isomerase activity%2C role in ergosterol biosynthetic process and endoplasmic reticulum localization	2.248	1.16852	0.000166455	0.00975773	yes	up	149.7	158.63	104.41	252.18	247.98	249.16	137.58	249.773	GO:0016126;GO:0006696;GO:0005783;GO:0016021;GO:0005789;GO:0000247;GO:001685	BP:sterol biosynthetic process;BP:ergosterol biosynthetic process;CC:endoplasmic reticulum;CC:integral component of membrane;CC:endoplasmic reticulum membrane;MF:C-8 sterol isomerase activity;MF:isomerase activity;
AFUB_089510		Has domain(s) with predicted protein binding activity	2.243	1.16561	0.0190617	0.143259	yes	up	160.8	57	88.5	169.64	196.19	207.72	102.1	191.183	GO:0001732;GO:0002183;GO:0005737;GO:0005852;GO:0016282;GO:0071541;GO:0033290;GO:000374	BP:formation of cytoplasmic translation initiation complex;BP:cytoplasmic translational initiation;CC:cytoplasm;CC:eukaryotic translation initiation factor 3 complex;CC:eukaryotic 43S preinitiation complex;CC:eukaryotic translation initiation factor 3 complex, eIF3m;CC:eukaryotic 48S preinitiation complex;MF:translation initiation factor activity;
AFUB_056180		Protein of unknown function	2.242	1.16456	0.0324697	0.181326	yes	up	643.38	367.07	192.01	740.34	832.68	706.84	400.82	759.953	GO:0016021;GO:001602	CC:integral component of membrane;CC:membrane;
AFUB_052770		Ortholog(s) have role in cysteine metabolic process	2.236	1.16076	0.0134597	0.126444	yes	up	133.5	67.96	63.16	144.51	194.74	152.99	88.2067	164.08	GO:0019346;GO:0006520;GO:0006534;GO:0003824;GO:0030170;GO:0016765;GO:000396	BP:transsulfuration;BP:cellular amino acid metabolic process;BP:cysteine metabolic process;MF:catalytic activity;MF:pyridoxal phosphate binding;MF:transferase activity, transferring alkyl or ary;MF:O-acetylhomoserine aminocarboxypropyltransferase activity;
AFUB_053890		Has domain(s) with predicted structural constituent of ribosome activity%2C role in translation and ribosome localization	2.235	1.16054	0.042643	0.20481	yes	up	2457.54	1219.1	669	2561	2908.94	2818.07	1448.55	2762.67	GO:0002181;GO:0006412;GO:0005840;GO:0022625;GO:0005622;GO:0003735;GO:000372	BP:cytoplasmic translation;BP:translation;CC:ribosome;CC:cytosolic large ribosomal subunit;CC:intracellular;MF:structural constituent of ribosome;MF:RNA binding;
AFUB_038030	nop9	Has domain(s) with predicted binding activity	2.235	1.16043	0.0428045	0.205256	yes	up	10.62	2.47	7.96	11.67	14.62	12.38	7.01667	12.89	GO:0000056;GO:0000472;GO:0000447;GO:0000480;GO:0006364;GO:0030688;GO:0005730;GO:0030686;GO:000372	BP:ribosomal small subunit export from nucleus;BP:endonucleolytic cleavage to generate mature 5'-end of SSU-rRNA fro;BP:endonucleolytic cleavage in ITS1 to separate SSU-rRNA from 5.8S rRNA and LSU-rRNA from tricistronic rRNA transcrip;BP:endonucleolytic cleavage in 5'-ETS of tricistronic rRNA transcrip;BP:rRNA processing;CC:preribosome, small subunit precursor;CC:nucleolus;CC:90S preribosome;MF:R…
AFUB_055300		Protein of unknown function	2.232	1.15827	0.0091355	0.106641	yes	up	15.74	9.17	7.2	20.8	19.69	19.21	10.7033	19.9	------	------
AFUB_049310		Has domain(s) with predicted protein binding activity	2.231	1.15737	0.033313	0.183497	yes	up	9.5	5.64	3	10.97	10.32	13.04	6.04667	11.4433	GO:000551	MF:protein binding;
AFUB_024430		Has domain(s) with predicted nucleic acid binding%2C ATP binding%2C ATP-dependent helicase activity	2.23	1.15689	0.0162767	0.135187	yes	up	15.32	6.44	7.85	15.87	20.22	18.98	9.87	18.3567	GO:0006364;GO:0005634;GO:0005739;GO:0016787;GO:0004386;GO:0003724;GO:0003723;GO:0003676;GO:000552	BP:rRNA processing;CC:nucleus;CC:mitochondrion;MF:hydrolase activity;MF:helicase activity;MF:RNA helicase activity;MF:RNA binding;MF:nucleic acid binding;MF:ATP binding;
AFUB_055710		Protein of unknown function	2.228	1.15584	1.63e-05	0.0018577	yes	up	58.32	73.08	57.87	90.24	127.83	115.29	63.09	111.12	------	------
AFUB_014560		Has domain(s) with predicted 2-isopropylmalate synthase activity and role in leucine biosynthetic process	2.224	1.15316	0.0201915	0.146997	yes	up	102.97	69	35.86	122.93	124.94	139.99	69.2767	129.287	GO:0019752;GO:0009098;GO:0009082;GO:0005739;GO:0046912;GO:0016787;GO:0003676;GO:0005524;GO:0003824;GO:0003724;GO:000385	BP:carboxylic acid metabolic process;BP:leucine biosynthetic process;BP:branched-chain amino acid biosynthetic process;CC:mitochondrion;MF:transferase activity, transferring acyl groups, acyl groups converted into alkyl on transfer;MF:hydrolase activity;MF:nucleic acid binding;MF:ATP binding;MF:catalytic activity;MF:RNA helicase activity;MF:2-isopropylmalate synthase activity;
AFUB_073830		Protein of unknown function	2.222	1.15183	0.00692873	0.0953261	yes	up	3.39	3.16	7.23	5.48	10.08	7.79	4.59333	7.78333	GO:001602	CC:integral component of membrane;
AFUB_041420		Ortholog(s) have cytoplasm localization	2.222	1.1521	0.0163985	0.135711	yes	up	42.67	15.25	51.75	55.59	67.85	70.19	36.5567	64.5433	GO:0043547;GO:0046827;GO:0005737;GO:0031965;GO:0005096;GO:000551	BP:positive regulation of GTPase activity;BP:positive regulation of protein export from nucleus;CC:cytoplasm;CC:nuclear membrane;MF:GTPase activator activity;MF:protein binding;
AFUB_093820		Protein of unknown function	2.218	1.14952	0.00874954	0.105735	yes	up	95.01	80.06	42.38	129.8	147.06	120.65	72.4833	132.503	------	------
AFUB_027050		Ortholog(s) have orotate phosphoribosyltransferase activity and role in 'de novo' pyrimidine nucleobase biosynthetic process	2.218	1.14954	0.0119518	0.119939	yes	up	61.61	23.27	57.07	71.52	93.4	89.53	47.3167	84.8167	GO:0006221;GO:0044205;GO:0009116;GO:0006207;GO:0046132;GO:0005737;GO:000458	BP:pyrimidine nucleotide biosynthetic process;BP:'de novo' UMP biosynthetic process;BP:nucleoside metabolic process;BP:'de novo' pyrimidine nucleobase biosynthetic process;BP:pyrimidine ribonucleoside biosynthetic process;CC:cytoplasm;MF:orotate phosphoribosyltransferase activity;
AFUB_027130		Protein of unknown function	2.214	1.14688	0.0181421	0.141961	yes	up	0.88	1.23	0.74	0.95	1.92	2.14	0.95	1.67	GO:0006914;GO:0006865;GO:0016021;GO:000577	BP:autophagy;BP:amino acid transport;CC:integral component of membrane;CC:vacuolar membrane;
AFUB_088700		Has domain(s) with predicted structural constituent of ribosome%2C nucleotide binding activity%2C role in translation and ribosome localization	2.214	1.14697	0.0494152	0.218004	yes	up	1462.3	708.98	380.92	1532.35	1707.86	1593.07	850.733	1611.09	GO:0006412;GO:0005622;GO:0005840;GO:0003735;GO:000016	BP:translation;CC:intracellular;CC:ribosome;MF:structural constituent of ribosome;MF:nucleotide binding;
AFUB_003570		Protein of unknown function	2.211	1.14472	0.0263794	0.16449	yes	up	1.25	1.82	2.97	2.32	2.7	5.21	2.01333	3.41	GO:0016126;GO:0016021;GO:001662	BP:sterol biosynthetic process;CC:integral component of membrane;MF:oxidoreductase activity, acting on the CH-CH group of donors, NAD or NADP as acceptor;
AFUB_093030		Protein of unknown function	2.211	1.14459	0.029628	0.174465	yes	up	68.28	20.99	41.76	68.51	90.97	81.41	43.6767	80.2967	------	------
AFUB_008740		Has domain(s) with predicted nucleus localization	2.207	1.14223	0.0385342	0.196853	yes	up	15.68	4.15	11.1	14.77	19.72	21.87	10.31	18.7867	GO:0000462;GO:0006364;GO:0032040;GO:0005730;GO:0005634;GO:0019843;GO:003451	BP:maturation of SSU-rRNA from tricistronic rRNA transcrip;BP:rRNA processing;CC:small-subunit processome;CC:nucleolus;CC:nucleus;MF:rRNA binding;MF:U3 snoRNA binding;
AFUB_087850		Has domain(s) with predicted damaged DNA binding%2C DNA-directed DNA polymerase activity and role in DNA repair	2.206	1.14166	0.0184061	0.141961	yes	up	80.23	42.34	32.67	92.61	105.24	89.01	51.7467	95.62	GO:0042276;GO:0006281;GO:0005634;GO:0003887;GO:0003677;GO:0016874;GO:000368	BP:error-prone translesion synthesis;BP:DNA repair;CC:nucleus;MF:DNA-directed DNA polymerase activity;MF:DNA binding;MF:ligase activity;MF:damaged DNA binding;
AFUB_042100		Has domain(s) with predicted structural constituent of ribosome activity%2C role in translation and ribosome localization	2.199	1.13694	0.0499897	0.218785	yes	up	1308.98	557.44	370.29	1349.91	1463.21	1405.63	745.57	1406.25	GO:0006412;GO:0022625;GO:0005840;GO:0005622;GO:000373	BP:translation;CC:cytosolic large ribosomal subunit;CC:ribosome;CC:intracellular;MF:structural constituent of ribosome;
AFUB_038210		Ortholog(s) have intracellular localization	2.198	1.13612	0.0356403	0.189091	yes	up	875.55	367.62	306.87	905	1022.92	967.78	516.68	965.233	GO:0005737;GO:0005634;GO:0005622;GO:000372	CC:cytoplasm;CC:nucleus;CC:intracellular;MF:RNA binding;
AFUB_014190		Has domain(s) with predicted protein binding activity	2.193	1.13313	0.0180709	0.1419	yes	up	19.21	6.9	12.21	21.48	22.89	25.33	12.7733	23.2333	GO:000551	MF:protein binding;
AFUB_080560		Has domain(s) with predicted hydroxymethylglutaryl-CoA synthase activity and role in isoprenoid biosynthetic process	2.192	1.13216	2.56e-05	0.00270678	yes	up	171.05	182.35	148.6	254.13	273.37	353.69	167.333	293.73	GO:0016126;GO:0006084;GO:0008299;GO:0008152;GO:0006696;GO:0010142;GO:0004421;GO:000382	BP:sterol biosynthetic process;BP:acetyl-CoA metabolic process;BP:isoprenoid biosynthetic process;BP:metabolic process;BP:ergosterol biosynthetic process;BP:farnesyl diphosphate biosynthetic process, mevalonate pathway;MF:hydroxymethylglutaryl-CoA synthase activity;MF:catalytic activity;
AFUB_025800		Ortholog(s) have role in spore germination and intracellular localization	2.188	1.12948	0.0339252	0.184818	yes	up	310.23	96.08	154.1	325.36	353.1	352.19	186.803	343.55	GO:0006457;GO:0009847;GO:0051085;GO:0042026;GO:0034620;GO:0005737;GO:0005622;GO:0005739;GO:0031072;GO:0044183;GO:0051082;GO:0051787;GO:0016887;GO:000552	BP:protein folding;BP:spore germination;BP:chaperone mediated protein folding requiring cofactor;BP:protein refolding;BP:cellular response to unfolded protein;CC:cytoplasm;CC:intracellular;CC:mitochondrion;MF:heat shock protein binding;MF:protein binding involved in protein folding;MF:unfolded protein binding;MF:misfolded protein binding;MF:ATPase activity;MF:ATP binding;
AFUB_046150		Protein of unknown function	2.178	1.12289	0.00631438	0.0925682	yes	up	1.94	1.44	3.38	2.87	3.95	4.67	2.25333	3.83	GO:0006351;GO:0005634;GO:0008270;GO:0000981;GO:000367	BP:transcription, DNA-templated;CC:nucleus;MF:zinc ion binding;MF:RNA polymerase II transcription factor activity, sequence-specific DNA binding;MF:DNA binding;
AFUB_031120		Protein of unknown function	2.176	1.12193	0.00275073	0.0597666	yes	up	4.13	4.53	2.55	6.21	5.89	7.71	3.73667	6.60333	GO:0003333;GO:0016021;GO:001517	BP:amino acid transmembrane transport;CC:integral component of membrane;MF:amino acid transmembrane transporter activity;
AFUB_035830		Ortholog(s) have ribose phosphate diphosphokinase activity and role in cytokinesis	2.173	1.11963	0.00183112	0.0471737	yes	up	81.74	47.63	60.76	99	115.72	121.81	63.3767	112.177	GO:0000910;GO:0031505;GO:0009165;GO:0009116;GO:0006015;GO:0006164;GO:0005737;GO:0002189;GO:0016301;GO:0000287;GO:000474	BP:cytokinesis;BP:fungal-type cell wall organization;BP:nucleotide biosynthetic process;BP:nucleoside metabolic process;BP:5-phosphoribose 1-diphosphate biosynthetic process;BP:purine nucleotide biosynthetic process;CC:cytoplasm;CC:ribose phosphate diphosphokinase complex;MF:kinase activity;MF:magnesium ion binding;MF:ribose phosphate diphosphokinase activity;
AFUB_047990		Has domain(s) with predicted hydrolase activity%2C hydrolyzing O-glycosyl compounds activity and role in carbohydrate metabolic process	2.17	1.11781	0.0137747	0.127598	yes	up	3.72	3.97	1.76	5.7	4.88	6.22	3.15	5.6	GO:0005975;GO:0045493;GO:0016021;GO:0005576;GO:0031176;GO:000455	BP:carbohydrate metabolic process;BP:xylan catabolic process;CC:integral component of membrane;CC:extracellular region;MF:endo-1,4-beta-xylanase activity;MF:hydrolase activity, hydrolyzing O-glycosyl compounds;
AFUB_046860		Has domain(s) with predicted role in transmembrane transport and integral to membrane localization	2.162	1.11253	0.000959951	0.0316151	yes	up	1.47	1.83	1.46	2.61	2.2	3.36	1.58667	2.72333	GO:0055085;GO:0071627;GO:0016021;GO:0005887;GO:002285	BP:transmembrane transport;CC:integral component of fungal-type vacuolar membrane;CC:integral component of membrane;CC:integral component of plasma membrane;MF:transmembrane transporter activity;
AFUB_075100		Protein of unknown function	2.16	1.11124	0.02671	0.165052	yes	up	10.97	4.95	5.33	10.23	14.78	13.39	7.08333	12.8	------	------
AFUB_000370		Protein of unknown function	2.158	1.11	3.8e-05	0.00367424	yes	up	3.17	2.96	3.2	5.46	4.95	5.67	3.11	5.36	------	------
AFUB_042470		Has domain(s) with predicted protein binding activity	2.157	1.10881	0.0130117	0.125121	yes	up	8.22	3.3	8.08	9.71	13.04	11.23	6.53333	11.3267	GO:0030174;GO:0006364;GO:0005656;GO:0097344;GO:000551	BP:regulation of DNA-dependent DNA replication initiation;BP:rRNA processing;CC:nuclear pre-replicative complex;CC:Rix1 complex;MF:protein binding;
AFUB_093850		Has domain(s) with predicted flavin adenine dinucleotide binding activity and role in tRNA wobble uridine modification	2.157	1.10893	0.0333637	0.183497	yes	up	14.42	4.79	7.4	15.24	17.56	15.28	8.87	16.0267	GO:0030488;GO:0008033;GO:0070899;GO:0002098;GO:0005739;GO:005066	BP:tRNA methylation;BP:tRNA processing;BP:mitochondrial tRNA wobble uridine modification;BP:tRNA wobble uridine modification;CC:mitochondrion;MF:flavin adenine dinucleotide binding;
AFUB_016230		Ortholog(s) have role in positive regulation of cleistothecium development%2C negative regulation of asexual sporulation resulting in formation of a cellular spore%2C sporocarp development involved in sexual reproduction and cytoplasm%2C nucleus localization	2.155	1.10772	0.0120839	0.120584	yes	up	2278.45	1074.18	1292.38	2651.25	2932	2745.55	1548.34	2776.27	GO:0070798;GO:0000909;GO:0006412;GO:0043944;GO:0005737;GO:0005634;GO:0005622;GO:0005874;GO:000550	BP:positive regulation of cleistothecium development;BP:sporocarp development involved in sexual reproduction;BP:translation;BP:negative regulation of asexual sporulation resulting in formation of a cellular spore;CC:cytoplasm;CC:nucleus;CC:intracellular;CC:microtubule;MF:calcium ion binding;
AFUB_026470		Has domain(s) with predicted transmembrane transporter activity%2C role in transmembrane transport and integral to membrane localization	2.153	1.10654	0.00343054	0.0664742	yes	up	29.61	27.9	16.86	41.68	49.16	39.41	24.79	43.4167	GO:0055085;GO:0016021;GO:002285	BP:transmembrane transport;CC:integral component of membrane;MF:transmembrane transporter activity;
AFUB_000340		Ortholog(s) have metallopeptidase activity	2.151	1.10506	0.0103302	0.112039	yes	up	9.63	9.37	4.7	12.21	16.21	13.22	7.9	13.88	GO:0006508;GO:0016021;GO:0004222;GO:000823	BP:proteolysis;CC:integral component of membrane;MF:metalloendopeptidase activity;MF:metallopeptidase activity;
AFUB_043850		Protein of unknown function	2.15	1.10443	0.0332528	0.183388	yes	up	24.5	7.56	28.38	28.37	38.2	36.94	20.1467	34.5033	GO:0006364;GO:0005737;GO:0030688;GO:0005730;GO:003051	BP:rRNA processing;CC:cytoplasm;CC:preribosome, small subunit precursor;CC:nucleolus;MF:snoRNA binding;
AFUB_021330		Protein of unknown function	2.148	1.10279	0.0331111	0.183088	yes	up	156.24	61.24	70.22	166.51	186.85	170.24	95.9	174.533	GO:0030150;GO:0031305;GO:0016021;GO:000574	BP:protein import into mitochondrial matrix;CC:integral component of mitochondrial inner membrane;CC:integral component of membrane;CC:mitochondrial inner membrane presequence translocase complex;
AFUB_053730		Protein of unknown function	2.147	1.10238	0.00736675	0.0981252	yes	up	15.61	7.43	11.18	17.51	21.76	20.85	11.4067	20.04	GO:0000462;GO:000573	BP:maturation of SSU-rRNA from tricistronic rRNA transcrip;CC:nucleolus;
AFUB_077390		Has domain(s) with predicted role in protein targeting and mitochondrial outer membrane translocase complex localization	2.146	1.10185	0.0365008	0.191004	yes	up	177.21	73.91	67.93	184.19	211.65	183.33	106.35	193.057	GO:0006886;GO:0030150;GO:0016031;GO:0006605;GO:0005742;GO:0031307;GO:0016021;GO:003094	BP:intracellular protein transport;BP:protein import into mitochondrial matrix;BP:tRNA import into mitochondrion;BP:protein targeting;CC:mitochondrial outer membrane translocase complex;CC:integral component of mitochondrial outer membrane;CC:integral component of membrane;MF:mitochondrion targeting sequence binding;
AFUB_062200		Protein of unknown function	2.142	1.09868	0.0483976	0.21612	yes	up	33.47	24.91	9.32	36.71	45.8	39.23	22.5667	40.58	GO:001602	CC:integral component of membrane;
AFUB_008890		Has domain(s) with predicted structural constituent of ribosome activity%2C role in translation and small ribosomal subunit localization	2.14	1.09774	0.0470954	0.213748	yes	up	1602.85	830.75	493.8	1662.37	1915.07	1781.93	975.8	1786.46	GO:0006412;GO:0015935;GO:0005622;GO:0022627;GO:0005840;GO:000373	BP:translation;CC:small ribosomal subunit;CC:intracellular;CC:cytosolic small ribosomal subunit;CC:ribosome;MF:structural constituent of ribosome;
AFUB_039180		Ortholog(s) have intracellular localization	2.137	1.09591	0.00262931	0.0594486	yes	up	193.58	128.63	126.35	235.93	297.59	248.15	149.52	260.557	GO:0080090;GO:0007165;GO:0005737;GO:0031588;GO:0005634;GO:0005622;GO:001990	BP:regulation of primary metabolic process;BP:signal transduction;CC:cytoplasm;CC:nucleotide-activated protein kinase complex;CC:nucleus;CC:intracellular;MF:protein kinase binding;
AFUB_039810		Has domain(s) with predicted glycine hydroxymethyltransferase%2C pyridoxal phosphate binding activity and role in glycine metabolic process%2C L-serine metabolic process	2.135	1.09436	0.0225639	0.153827	yes	up	641.39	260.11	325.81	677.62	714.51	801.74	409.103	731.29	GO:0006563;GO:0006544;GO:0006730;GO:0035999;GO:0019264;GO:0006565;GO:0046653;GO:0032259;GO:0046655;GO:0005737;GO:0004372;GO:0050897;GO:0008270;GO:0003824;GO:0030170;GO:0008168;GO:007090	BP:L-serine metabolic process;BP:glycine metabolic process;BP:one-carbon metabolic process;BP:tetrahydrofolate interconversion;BP:glycine biosynthetic process from serine;BP:L-serine catabolic process;BP:tetrahydrofolate metabolic process;BP:methylation;BP:folic acid metabolic process;CC:cytoplasm;MF:glycine hydroxymethyltransferase activity;MF:cobalt ion binding;MF:zinc ion binding;MF:catalytic …
AFUB_037810	int6	Has domain(s) with predicted protein binding%2C translation initiation factor activity and eukaryotic translation initiation factor 3 complex localization	2.135	1.09421	0.0291476	0.173731	yes	up	232.05	101.17	96.85	238.33	263.32	272.34	143.357	257.997	GO:0001732;GO:0006413;GO:0005737;GO:0005852;GO:0016282;GO:0005634;GO:0071540;GO:0033290;GO:000374	BP:formation of cytoplasmic translation initiation complex;BP:translational initiation;CC:cytoplasm;CC:eukaryotic translation initiation factor 3 complex;CC:eukaryotic 43S preinitiation complex;CC:nucleus;CC:eukaryotic translation initiation factor 3 complex, eIF3e;CC:eukaryotic 48S preinitiation complex;MF:translation initiation factor activity;
AFUB_009250		Has domain(s) with predicted GTP binding activity	2.134	1.09341	0.00734361	0.0981076	yes	up	202.3	91.22	159.93	239.24	270.62	278.7	151.15	262.853	GO:0005737;GO:0016787;GO:0016887;GO:0043023;GO:0043022;GO:0005524;GO:000552	CC:cytoplasm;MF:hydrolase activity;MF:ATPase activity;MF:ribosomal large subunit binding;MF:ribosome binding;MF:ATP binding;MF:GTP binding;
AFUB_032070		Has domain(s) with predicted nucleic acid binding%2C nucleotide binding activity	2.134	1.09377	0.0142405	0.128888	yes	up	46.1	18.04	50.62	57.11	67.38	71.2	38.2533	65.23	GO:0097010;GO:0001731;GO:0033592;GO:0000166;GO:0034057;GO:0003676;GO:0043024;GO:000374	BP:eukaryotic translation initiation factor 4F complex assembly;BP:formation of translation preinitiation complex;MF:RNA strand annealing activity;MF:nucleotide binding;MF:RNA strand-exchange activity;MF:nucleic acid binding;MF:ribosomal small subunit binding;MF:translation initiation factor activity;
AFUB_084650		Protein of unknown function	2.133	1.09286	0.00826175	0.103389	yes	up	1.33	1.22	0.86	1.72	2.29	1.89	1.13667	1.96667	------	------
AFUB_068900		Protein of unknown function	2.13	1.09105	0.0133619	0.126268	yes	up	25.74	17.27	11.48	29.91	33.51	33.02	18.1633	32.1467	GO:000574	CC:mitochondrial inner membrane;
AFUB_097210		Ortholog(s) have carboxypeptidase activity and role in proteolysis	2.123	1.08614	0.0050203	0.0826695	yes	up	29.16	18.69	16.47	39.85	36.05	36.71	21.44	37.5367	GO:0006508;GO:0004180;GO:000418	BP:proteolysis;MF:carboxypeptidase activity;MF:serine-type carboxypeptidase activity;
AFUB_051390		Has domain(s) with predicted nucleotide binding%2C oxidoreductase activity and role in metabolic process	2.122	1.08524	6.42e-05	0.00506567	yes	up	77.1	65.67	62.7	117.59	116.08	117.95	68.49	117.207	GO:0008152;GO:001649	BP:metabolic process;MF:oxidoreductase activity;
AFUB_028640		Protein of unknown function	2.12	1.08374	0.00585785	0.0900306	yes	up	34.17	16.81	25.1	43.99	43.95	44.09	25.36	44.01	GO:0015729;GO:0071423;GO:0015709;GO:0071422;GO:0006839;GO:0008272;GO:0035435;GO:0016021;GO:0031966;GO:0005740;GO:0005310;GO:0015297;GO:0015131;GO:0015116;GO:0015117;GO:0015141;GO:001514	BP:oxaloacetate transport;BP:malate transmembrane transport;BP:thiosulfate transport;BP:succinate transmembrane transport;BP:mitochondrial transport;BP:sulfate transport;BP:phosphate ion transmembrane transport;CC:integral component of membrane;CC:mitochondrial membrane;CC:mitochondrial envelope;MF:dicarboxylic acid transmembrane transporter activity;MF:antiporter activity;MF:oxaloacetate transme…
AFUB_026240		Has domain(s) with predicted structural constituent of ribosome activity%2C role in translation and ribosome localization	2.117	1.08182	0.0472726	0.213845	yes	up	2609.7	1482.23	774.8	2711.01	3041.93	2990	1622.24	2914.31	GO:0006412;GO:0005840;GO:0005622;GO:000373	BP:translation;CC:ribosome;CC:intracellular;MF:structural constituent of ribosome;
AFUB_009410		Has domain(s) with predicted protein binding activity	2.114	1.07977	0.0147575	0.129956	yes	up	199.04	85.12	127.21	212.21	253.4	252.04	137.123	239.217	GO:0001732;GO:0005737;GO:0005852;GO:0016282;GO:0005829;GO:0033290;GO:0042788;GO:0070122;GO:0005515;GO:0008237;GO:000374	BP:formation of cytoplasmic translation initiation complex;CC:cytoplasm;CC:eukaryotic translation initiation factor 3 complex;CC:eukaryotic 43S preinitiation complex;CC:cytosol;CC:eukaryotic 48S preinitiation complex;CC:polysomal ribosome;MF:isopeptidase activity;MF:protein binding;MF:metallopeptidase activity;MF:translation initiation factor activity;
AFUB_093830		Has domain(s) with predicted phosphotransferase activity%2C for other substituted phosphate groups activity%2C role in phospholipid biosynthetic process and membrane localization	2.113	1.0793	0.0155395	0.131311	yes	up	25.65	11.2	15.06	30.42	31.38	29.11	17.3033	30.3033	GO:0008654;GO:0016021;GO:0016020;GO:001678	BP:phospholipid biosynthetic process;CC:integral component of membrane;CC:membrane;MF:phosphotransferase activity, for other substituted phosphate groups;
AFUB_027670		Has domain(s) with predicted N6-(1%2C2-dicarboxyethyl)AMP AMP-lyase (fumarate-forming) activity and role in purine ribonucleotide biosynthetic process	2.106	1.07439	0.0164934	0.135923	yes	up	145.38	60.01	91.34	156.88	173.04	186.72	98.91	172.213	GO:0044208;GO:0009152;GO:0006189;GO:0005829;GO:0004018;GO:0070626;GO:000382	BP:'de novo' AMP biosynthetic process;BP:purine ribonucleotide biosynthetic process;BP:'de novo' IMP biosynthetic process;CC:cytosol;MF:N6;MF:;MF:catalytic activity;
AFUB_007260		Has domain(s) with predicted role in protein insertion into membrane and integral to membrane localization	2.105	1.07363	0.0241862	0.157922	yes	up	8.71	4.53	4.02	9.12	10.74	10.54	5.75333	10.1333	GO:0032979;GO:0051205;GO:0033617;GO:0016021;GO:0031305;GO:003297	BP:protein insertion into mitochondrial membrane from inner side;BP:protein insertion into membrane;BP:mitochondrial respiratory chain complex IV assembly;CC:integral component of membrane;CC:integral component of mitochondrial inner membrane;MF:membrane insertase activity;
AFUB_032010		Protein of unknown function	2.103	1.07246	0.00321698	0.0648517	yes	up	58.04	40.2	38.67	69.46	77.29	89.61	45.6367	78.7867	------	------
AFUB_013650		Has domain(s) with predicted DNA binding%2C DNA-directed RNA polymerase activity%2C role in transcription%2C DNA-templated and nucleus localization	2.102	1.07205	0.0233539	0.156022	yes	up	63.57	23.54	40.72	68.04	80.36	73.68	42.61	74.0267	GO:0016024;GO:0006351;GO:0032049;GO:0005634;GO:0005743;GO:0042025;GO:0003677;GO:0003899;GO:000460	BP:CDP-diacylglycerol biosynthetic process;BP:transcription, DNA-templated;BP:cardiolipin biosynthetic process;CC:nucleus;CC:mitochondrial inner membrane;CC:host cell nucleus;MF:DNA binding;MF:DNA-directed RNA polymerase activity;MF:phosphatidate cytidylyltransferase activity;
AFUB_008270		Has domain(s) with predicted structural constituent of ribosome activity%2C role in translation and large ribosomal subunit localization	2.1	1.07019	0.0268233	0.16541	yes	up	121.69	50.89	61.52	121.75	148.36	141.26	78.0333	137.123	GO:0006412;GO:0015934;GO:0005840;GO:0005622;GO:000373	BP:translation;CC:large ribosomal subunit;CC:ribosome;CC:intracellular;MF:structural constituent of ribosome;
AFUB_026190		Has domain(s) with predicted translation initiation factor activity and eukaryotic translation initiation factor 3 complex localization	2.099	1.06955	0.00843833	0.103656	yes	up	136.98	79.45	75.91	155.63	167.11	184.75	97.4467	169.163	GO:0001732;GO:0006413;GO:0005737;GO:0005852;GO:0016282;GO:0016021;GO:0033290;GO:000374	BP:formation of cytoplasmic translation initiation complex;BP:translational initiation;CC:cytoplasm;CC:eukaryotic translation initiation factor 3 complex;CC:eukaryotic 43S preinitiation complex;CC:integral component of membrane;CC:eukaryotic 48S preinitiation complex;MF:translation initiation factor activity;
AFUB_065440		Has domain(s) with predicted ATP binding%2C aminoacyl-tRNA ligase activity%2C role in tRNA aminoacylation for protein translation and cytoplasm localization	2.098	1.06926	0.0217505	0.151244	yes	up	24.64	15.69	10.05	27.01	30.98	30.21	16.7933	29.4	GO:0006418;GO:0005737;GO:0004812;GO:0004815;GO:0000166;GO:0016874;GO:000552	BP:tRNA aminoacylation for protein translation;CC:cytoplasm;MF:aminoacyl-tRNA ligase activity;MF:aspartate-tRNA ligase activity;MF:nucleotide binding;MF:ligase activity;MF:ATP binding;
AFUB_069960		Has domain(s) with predicted nucleic acid binding%2C zinc ion binding activity	2.098	1.0692	0.0282993	0.17065	yes	up	3.9	2.35	1.58	4.76	4.58	4.42	2.61	4.58667	GO:2000767;GO:0005737;GO:0003676;GO:0003727;GO:0008270;GO:0045182;GO:000372	BP:positive regulation of cytoplasmic translation;CC:cytoplasm;MF:nucleic acid binding;MF:single-stranded RNA binding;MF:zinc ion binding;MF:translation regulator activity;MF:mRNA binding;
AFUB_051370		Protein of unknown function	2.095	1.06716	0.0133677	0.126268	yes	up	99.15	58.32	51.54	105.62	140.22	116.12	69.67	120.653	GO:0019441;GO:000406	BP:tryptophan catabolic process to kynurenine;MF:arylformamidase activity;
AFUB_011640		Ortholog(s) have intracellular localization	2.08	1.05629	0.0468008	0.213056	yes	up	397.22	153.95	155.45	376.99	434.88	432.43	235.54	414.767	GO:0070125;GO:0006414;GO:0005739;GO:0005622;GO:0003924;GO:0003746;GO:000552	BP:mitochondrial translational elongation;BP:translational elongation;CC:mitochondrion;CC:intracellular;MF:GTPase activity;MF:translation elongation factor activity;MF:GTP binding;
AFUB_063960		Ortholog(s) have drug binding activity and role in cellular response to drug	2.079	1.05567	0.0248088	0.15944	yes	up	226.99	224.69	89.16	316.05	317.94	292.43	180.28	308.807	GO:0035690;GO:0032259;GO:0055114;GO:0016021;GO:0004497;GO:0020037;GO:0016705;GO:0008144;GO:0008168;GO:0005506;GO:000905	BP:cellular response to drug;BP:methylation;BP:oxidation-reduction process;CC:integral component of membrane;MF:monooxygenase activity;MF:heme binding;MF:oxidoreductase activity, acting on paired donors, with incorporation or reduction of molecular oxygen;MF:drug binding;MF:methyltransferase activity;MF:iron ion binding;MF:electron carrier activity;
AFUB_076150		Protein of unknown function	2.072	1.0507	0.0341833	0.185369	yes	up	432.2	306.46	160.28	494.84	597.06	466.4	299.647	519.433	------	------
AFUB_047260		Protein of unknown function	2.07	1.04975	7.96e-05	0.00606143	yes	up	102.34	135.43	94.31	183.78	195.5	166.23	110.693	181.837	------	------
AFUB_016640		Ortholog(s) have role in asexual spore wall assembly and intracellular%2C spore wall localization	2.07	1.04974	0.00301926	0.0632778	yes	up	345.49	487.9	259.86	490.81	663.56	653.33	364.417	602.567	GO:0006351;GO:0042243;GO:0005622;GO:0031160;GO:0005576;GO:0009277;GO:0005199;GO:0003677;GO:000827	BP:transcription, DNA-templated;BP:asexual spore wall assembly;CC:intracellular;CC:spore wall;CC:extracellular region;CC:fungal-type cell wall;MF:structural constituent of cell wall;MF:DNA binding;MF:zinc ion binding;
AFUB_001190		Ortholog(s) have extracellular region localization	2.07	1.0498	0.0396927	0.199886	yes	up	2288.77	1375.98	821.37	2479.66	2756.92	2646.1	1495.37	2627.56	GO:0006412;GO:0005840;GO:0005829;GO:0005622;GO:0005576;GO:0015935;GO:0003735;GO:0003723;GO:000367	BP:translation;CC:ribosome;CC:cytosol;CC:intracellular;CC:extracellular region;CC:small ribosomal subunit;MF:structural constituent of ribosome;MF:RNA binding;MF:nucleic acid binding;
AFUB_015000		Has domain(s) with predicted adenylosuccinate synthase%2C GTP binding%2C magnesium ion binding activity%2C role in purine nucleotide biosynthetic process and cytoplasm localization	2.069	1.04921	0.0100143	0.109937	yes	up	137.84	95.05	70.46	153.85	179.61	184.75	101.117	172.737	GO:0044208;GO:0046040;GO:0006164;GO:0005737;GO:0004019;GO:0000287;GO:000552	BP:'de novo' AMP biosynthetic process;BP:IMP metabolic process;BP:purine nucleotide biosynthetic process;CC:cytoplasm;MF:adenylosuccinate synthase activity;MF:magnesium ion binding;MF:GTP binding;
AFUB_022840		Protein of unknown function	2.064	1.04542	0.0288958	0.173086	yes	up	152.13	161.12	58.88	218.14	207.39	207.24	124.043	210.923	GO:0005856;GO:001678	CC:cytoskeleton;MF:hydrolase activity;
AFUB_055470		Has domain(s) with predicted chromatin binding%2C DNA binding activity	2.062	1.04423	0.0192241	0.143677	yes	up	31.46	19.15	14.52	39.54	32.52	40.27	21.71	37.4433	GO:000368	MF:chromatin binding;
AFUB_073040		Has domain(s) with predicted role in peptidyl-diphthamide biosynthetic process from peptidyl-histidine and cytoplasm localization	2.061	1.04311	9.8e-05	0.00693938	yes	up	12.69	11.09	13.56	16.72	23.59	20.64	12.4467	20.3167	GO:0017183;GO:0005737;GO:0016740;GO:009056	BP:peptidyl-diphthamide biosynthetic process from peptidyl-histidine;CC:cytoplasm;MF:transferase activity;MF:2;
AFUB_073820		Protein of unknown function	2.059	1.04173	0.00610454	0.0914765	yes	up	16.72	15.29	19.56	17.68	36.99	28.89	17.19	27.8533	------	------
AFUB_091180		Has domain(s) with predicted protein binding activity	2.058	1.04132	0.0139572	0.128503	yes	up	11.41	4.83	11.61	13.42	15.92	16.68	9.28333	15.34	GO:000551	MF:protein binding;
AFUB_093560		Has domain(s) with predicted ATP binding%2C metal ion binding%2C phosphoribosylamine-glycine ligase%2C phosphoribosylformylglycinamidine cyclo-ligase activity%2C role in purine nucleobase biosynthetic process%2C 'de novo' IMP biosynthetic process	2.053	1.03794	0.000555537	0.0221668	yes	up	44.54	29.71	41.1	57.17	66.19	66.76	38.45	63.3733	GO:0009113;GO:0006189;GO:0006164;GO:0046084;GO:0005737;GO:0005829;GO:0004641;GO:0003824;GO:0004637;GO:0046872;GO:000552	BP:purine nucleobase biosynthetic process;BP:'de novo' IMP biosynthetic process;BP:purine nucleotide biosynthetic process;BP:adenine biosynthetic process;CC:cytoplasm;CC:cytosol;MF:phosphoribosylformylglycinamidine cyclo-ligase activity;MF:catalytic activity;MF:phosphoribosylamine-glycine ligase activity;MF:metal ion binding;MF:ATP binding;
AFUB_073730		Ortholog(s) have intracellular localization	2.048	1.03433	0.0322355	0.181144	yes	up	1445.82	775.62	574.14	1639.97	1633.92	1533.85	931.86	1602.58	GO:0009058;GO:0005622;GO:0008483;GO:0003824;GO:003017	BP:biosynthetic process;CC:intracellular;MF:transaminase activity;MF:catalytic activity;MF:pyridoxal phosphate binding;
AFUB_034880		Has domain(s) with predicted GTP binding%2C GTPase activity	2.046	1.03314	0.0317097	0.179466	yes	up	21.04	7.73	12.33	21.61	23.58	24.73	13.7	23.3067	GO:0045727;GO:0006412;GO:0005739;GO:0005743;GO:0005759;GO:0003924;GO:0043022;GO:000552	BP:positive regulation of translation;BP:translation;CC:mitochondrion;CC:mitochondrial inner membrane;CC:mitochondrial matrix;MF:GTPase activity;MF:ribosome binding;MF:GTP binding;
AFUB_011880		Has domain(s) with predicted oxidoreductase activity and role in metabolic process	2.043	1.03053	0.000421438	0.0184792	yes	up	2.01	3.72	2.6	4.36	4.11	4.74	2.77667	4.40333	GO:0008152;GO:0018658;GO:0004497;GO:0071949;GO:001649	BP:metabolic process;MF:salicylate 1-monooxygenase activity;MF:monooxygenase activity;MF:FAD binding;MF:oxidoreductase activity;
AFUB_026290		Has domain(s) with predicted structural constituent of ribosome activity%2C role in translation and ribosome localization	2.043	1.03094	0.0432818	0.206116	yes	up	1468.78	847.01	505.23	1526.76	1687.79	1645.53	940.34	1620.03	GO:0000462;GO:0006412;GO:0005840;GO:0005622;GO:0015935;GO:0022627;GO:0003735;GO:000372	BP:maturation of SSU-rRNA from tricistronic rRNA transcrip;BP:translation;CC:ribosome;CC:intracellular;CC:small ribosomal subunit;CC:cytosolic small ribosomal subunit;MF:structural constituent of ribosome;MF:RNA binding;
AFUB_064970		Protein of unknown function	2.042	1.02981	0.018239	0.141961	yes	up	51.86	35.3	26.38	61.08	75.76	54.74	37.8467	63.86	------	------
AFUB_090740		Has domain(s) with predicted fumarylacetoacetase activity and role in aromatic amino acid family metabolic process	2.038	1.02721	0.00622036	0.0925275	yes	up	1.13	1.51	2.45	2.07	2.57	3.33	1.69667	2.65667	GO:0006572;GO:0006559;GO:1902000;GO:0008152;GO:0009072;GO:0004334;GO:0003824;GO:004687	BP:tyrosine catabolic process;BP:L-phenylalanine catabolic process;BP:homogentisate catabolic process;BP:metabolic process;BP:aromatic amino acid family metabolic process;MF:fumarylacetoacetase activity;MF:catalytic activity;MF:metal ion binding;
AFUB_008750		Has domain(s) with predicted protein binding activity	2.036	1.026	0.0281298	0.169915	yes	up	159.42	66.11	86.77	158.44	181.73	189.44	104.1	176.537	GO:0001732;GO:0006413;GO:0005852;GO:0016282;GO:0071541;GO:0033290;GO:0070122;GO:0005515;GO:0031369;GO:0008237;GO:000374	BP:formation of cytoplasmic translation initiation complex;BP:translational initiation;CC:eukaryotic translation initiation factor 3 complex;CC:eukaryotic 43S preinitiation complex;CC:eukaryotic translation initiation factor 3 complex, eIF3m;CC:eukaryotic 48S preinitiation complex;MF:isopeptidase activity;MF:protein binding;MF:translation initiation factor binding;MF:metallopeptidase activity;MF:…
AFUB_093910		Has domain(s) with predicted transferase activity%2C transferring phosphorus-containing groups activity	2.034	1.02406	0.0448975	0.209049	yes	up	93.42	53.71	31.85	102.01	105.7	98.87	59.66	102.193	GO:0006744;GO:0031314;GO:0016772;GO:001630	BP:ubiquinone biosynthetic process;CC:extrinsic component of mitochondrial inner membrane;MF:transferase activity, transferring phosphorus-containing groups;MF:kinase activity;
AFUB_066350		Protein of unknown function	2.027	1.01902	0.00529511	0.0850148	yes	up	6.15	6.62	13.57	10.01	16.14	14.44	8.78	13.53	------	------
AFUB_058620		Has domain(s) with predicted nucleic acid binding%2C ATP binding%2C ATP-dependent helicase activity	2.025	1.0176	0.00126908	0.0382393	yes	up	7.81	6.11	6.12	9.66	12.45	10.61	6.68	10.9067	GO:0042254;GO:0006364;GO:0005730;GO:0005634;GO:0016787;GO:0004386;GO:0003724;GO:0003723;GO:0003676;GO:000552	BP:ribosome biogenesis;BP:rRNA processing;CC:nucleolus;CC:nucleus;MF:hydrolase activity;MF:helicase activity;MF:RNA helicase activity;MF:RNA binding;MF:nucleic acid binding;MF:ATP binding;
AFUB_096350		Has domain(s) with predicted binding activity	2.025	1.01776	0.0210239	0.149309	yes	up	17.48	7.08	13.03	19.07	20.2	23.22	12.53	20.83	GO:0006364;GO:0097344;GO:000563	BP:rRNA processing;CC:Rix1 complex;CC:nucleus;
AFUB_095900		Protein of unknown function	2.024	1.01736	0.0447266	0.208794	yes	up	2256.44	1345.29	805.26	2367.01	2657.09	2519.79	1469	2514.63	GO:000584	CC:ribosome;
AFUB_071850		Has domain(s) with predicted substrate-specific transmembrane transporter activity%2C role in transmembrane transport and integral to membrane localization	2.018	1.01293	0.0148483	0.130157	yes	up	4.66	2.16	4.69	5.39	7.22	6.02	3.83667	6.21	GO:0006810;GO:0008643;GO:0055085;GO:0016021;GO:0016020;GO:0005886;GO:0005351;GO:0005215;GO:002285	BP:transport;BP:carbohydrate transport;BP:transmembrane transport;CC:integral component of membrane;CC:membrane;CC:plasma membrane;MF:suga;MF:transporter activity;MF:transmembrane transporter activity;
AFUB_043780		Ortholog(s) have nucleus localization	2.016	1.0114	0.00678782	0.0949133	yes	up	24.87	12.53	21.5	29.49	31.8	34.85	19.6333	32.0467	GO:0008033;GO:0002940;GO:0005634;GO:0000049;GO:0004809;GO:000372	BP:tRNA processing;BP:tRNA N2-guanine methylation;CC:nucleus;MF:tRNA binding;MF:tRN;MF:RNA binding;
AFUB_006670		Has domain(s) with predicted protein binding activity	2.016	1.01132	0.0106472	0.114349	yes	up	23.33	11.12	20.59	28.16	33.38	28.07	18.3467	29.87	GO:0000462;GO:0032040;GO:0080008;GO:0005730;GO:000551	BP:maturation of SSU-rRNA from tricistronic rRNA transcrip;CC:small-subunit processome;CC:Cul4-RING E3 ubiquitin ligase complex;CC:nucleolus;MF:protein binding;
AFUB_025710	tif35	Has domain(s) with predicted nucleotide binding%2C translation initiation factor activity and eukaryotic translation initiation factor 3 complex localization	2.016	1.01177	0.0311658	0.178138	yes	up	275.13	135.74	125.65	271.62	318.85	314.7	178.84	301.723	GO:0001732;GO:0005737;GO:0005852;GO:0016282;GO:0071541;GO:0071540;GO:0033290;GO:0000166;GO:0003676;GO:000374	BP:formation of cytoplasmic translation initiation complex;CC:cytoplasm;CC:eukaryotic translation initiation factor 3 complex;CC:eukaryotic 43S preinitiation complex;CC:eukaryotic translation initiation factor 3 complex, eIF3m;CC:eukaryotic translation initiation factor 3 complex, eIF3e;CC:eukaryotic 48S preinitiation complex;MF:nucleotide binding;MF:nucleic acid binding;MF:translation initiation…
AFUB_014310		Has domain(s) with predicted flavin adenine dinucleotide binding%2C tRNA dihydrouridine synthase activity and role in oxidation-reduction process%2C tRNA processing	2.015	1.01069	0.0114141	0.117177	yes	up	14.04	6.8	10.5	15.59	18.62	17.29	10.4467	17.1667	GO:0008033;GO:0055114;GO:0005737;GO:0005634;GO:0050660;GO:0102265;GO:0003824;GO:0017150;GO:004687	BP:tRNA processing;BP:oxidation-reduction process;CC:cytoplasm;CC:nucleus;MF:flavin adenine dinucleotide binding;MF:tRNA-dihydrouridine47 synthase activity;MF:catalytic activity;MF:tRNA dihydrouridine synthase activity;MF:metal ion binding;
AFUB_057110		Has domain(s) with predicted protein binding activity	2.015	1.01072	0.0273677	0.167379	yes	up	38.23	14.47	30.07	39.87	48.47	48.05	27.59	45.4633	GO:000551	MF:protein binding;
AFUB_008370		Protein of unknown function	2.014	1.01011	0.0151099	0.130419	yes	up	27.1	12.37	20.72	32.98	36.02	29.95	20.0633	32.9833	GO:0018216;GO:0008168;GO:003524	BP:peptidyl-arginine methylation;MF:methyltransferase activity;MF:protein-arginine omega-N monomethyltransferase activity;
AFUB_019380		Has domain(s) with predicted methyltransferase activity and role in translation	2.013	1.00903	0.00635956	0.0925682	yes	up	17.66	11.8	10.66	23.08	22.45	20.69	13.3733	22.0733	GO:0032259;GO:0006412;GO:0005840;GO:0005739;GO:0005763;GO:0003735;GO:000816	BP:methylation;BP:translation;CC:ribosome;CC:mitochondrion;CC:mitochondrial small ribosomal subunit;MF:structural constituent of ribosome;MF:methyltransferase activity;
AFUB_009320		Protein of unknown function	2.013	1.00909	0.0356412	0.189091	yes	up	10.07	6.06	4.19	12.83	11.45	9.93	6.77333	11.4033	GO:001602	CC:integral component of membrane;
AFUB_005070	xgeA	Ortholog(s) have xyloglucan-specific endo-beta-1%2C4-glucanase activity and role in xyloglucan metabolic process%2C glucan catabolic process	2.011	1.00805	6e-07	0.000138403	yes	up	6.91	11.69	10.91	16.66	13.69	15.58	9.83667	15.31	GO:0000272;GO:0071555;GO:0009251;GO:0010411;GO:0005576;GO:0008810;GO:0033946;GO:000455	BP:polysaccharide catabolic process;BP:cell wall organization;BP:glucan catabolic process;BP:xyloglucan metabolic process;CC:extracellular region;MF:cellulase activity;MF:xyloglucan-specific endo-beta-1,4-glucanase activity;MF:hydrolase activity, hydrolyzing O-glycosyl compounds;
AFUB_028280		Ortholog(s) have intracellular%2C extracellular region localization	2.011	1.00758	0.00635022	0.0925682	yes	up	2460.95	2565.29	1471.19	3970.83	3000.56	3725.31	2165.81	3565.57	GO:0005576;GO:000562	CC:extracellular region;CC:intracellular;
AFUB_098200		Has domain(s) with predicted ATP binding%2C nucleoside-triphosphatase activity	2.008	1.00547	0.0372664	0.192786	yes	up	21.99	8.48	12.08	20.97	23.89	26.39	14.1833	23.75	GO:0005737;GO:0016887;GO:0017111;GO:0005524;GO:000016	CC:cytoplasm;MF:ATPase activity;MF:nucleoside-triphosphatase activity;MF:ATP binding;MF:nucleotide binding;
AFUB_032490		Has domain(s) with predicted role in cellular process	2.006	1.00443	0.0293107	0.174075	yes	up	352.2	136.48	218.06	378.99	392.11	403.93	235.58	391.677	GO:0009987;GO:0004177;GO:000367	BP:cellular process;MF:aminopeptidase activity;MF:DNA binding;
AFUB_078190		Ortholog(s) have role in cellular response to farnesol%2C cellular response to heat%2C sterigmatocystin biosynthetic process%2C cellular response to hydrogen peroxide and peroxisome localization	2.005	1.00367	0.0291773	0.173731	yes	up	20.26	25.8	12.4	36.46	17.89	41.17	19.4867	31.84	GO:0034605;GO:0070301;GO:0097308;GO:0045461;GO:0005737;GO:000577	BP:cellular response to heat;BP:cellular response to hydrogen peroxide;BP:cellular response to farnesol;BP:sterigmatocystin biosynthetic process;CC:cytoplasm;CC:peroxisome;
AFUB_064690		Protein of unknown function	2.005	1.0034	0.0335874	0.183654	yes	up	60.69	25.63	34.76	58.22	70.68	73.69	40.36	67.53	------	------
AFUB_090930		-	2.004	1.00272	0.0389816	0.197975	yes	up	7.64	6.77	3.09	7.96	11.53	9.41	5.83333	9.63333	GO:0006636;GO:0016021;GO:0046872;GO:0020037;GO:000476	BP:unsaturated fatty acid biosynthetic process;CC:integral component of membrane;MF:metal ion binding;MF:heme binding;MF:stearoyl-CoA 9-desaturase activity;
AFUB_094970		Has domain(s) with predicted role in transmembrane transport and integral to membrane localization	2.002	1.00152	0.00548808	0.0859087	yes	up	26.61	20.01	15.94	33.31	31.09	38.37	20.8533	34.2567	GO:0055085;GO:0016021;GO:0005887;GO:002285	BP:transmembrane transport;CC:integral component of membrane;CC:integral component of plasma membrane;MF:transmembrane transporter activity;
AFUB_051330		Has domain(s) with predicted amino acid transmembrane transporter activity%2C role in amino acid transmembrane transport and membrane localization	2	1.00025	0.0126143	0.123411	yes	up	53.4	27.75	34.49	58.9	69.32	61.6	38.5467	63.2733	GO:0055085;GO:0003333;GO:0016020;GO:0016021;GO:0015171;GO:002285	BP:transmembrane transport;BP:amino acid transmembrane transport;CC:membrane;CC:integral component of membrane;MF:amino acid transmembrane transporter activity;MF:transmembrane transporter activity;
AFUB_003790		Has domain(s) with predicted protein binding activity	0.499	-1.00278	0.000607035	0.0231265	yes	down	20.9	44.47	51.29	14.77	12.77	16.7	38.8867	14.7467	GO:0006493;GO:0016757;GO:000551	BP:protein O-linked glycosylation;MF:transferase activity, transferring glycosyl groups;MF:protein binding;
AFUB_028070		Has domain(s) with predicted mannosyl-oligosaccharide glucosidase activity and role in oligosaccharide metabolic process	0.499	-1.00249	0.0114537	0.11729	yes	down	35.41	99.1	129.18	31	31.28	35.9	87.8967	32.7267	GO:0009311;GO:0003824;GO:000457	BP:oligosaccharide metabolic process;MF:catalytic activity;MF:mannosyl-oligosaccharide glucosidase activity;
AFUB_063310		Has domain(s) with predicted sequence-specific DNA binding RNA polymerase II transcription factor%2C zinc ion binding%2C DNA binding%2C protein kinase regulator activity%2C role in regulation of transcription%2C DNA-dependent%2C transcription%2C DNA-templated	0.499	-1.00412	0.0241086	0.157813	yes	down	5.69	14.72	25.58	5.65	5.55	5.72	15.33	5.64	GO:0006355;GO:0006351;GO:0005634;GO:0042025;GO:0005956;GO:0050661;GO:0050660;GO:0019887;GO:0004499;GO:0003677;GO:0000981;GO:000827	BP:regulation of transcription, DNA-templated;BP:transcription, DNA-templated;CC:nucleus;CC:host cell nucleus;CC:protein kinase CK2 complex;MF:NADP binding;MF:flavin adenine dinucleotide binding;MF:protein kinase regulator activity;MF:N,N-dimethylaniline monooxygenase activity;MF:DNA binding;MF:RNA polymerase II transcription factor activity, sequence-specific DNA binding;MF:zinc ion binding;
AFUB_057720		Has domain(s) with predicted L-aminoadipate-semialdehyde dehydrogenase%2C nucleotide binding activity and role in metabolic process	0.497	-1.00912	0.00898877	0.106594	yes	down	25.9	70.18	92.91	22.81	21.92	25.38	62.9967	23.37	GO:0019748;GO:0008152;GO:0004043;GO:0003824;GO:0031177;GO:001649	BP:secondary metabolic process;BP:metabolic process;MF:L-aminoadipate-semialdehyde dehydrogenase activity;MF:catalytic activity;MF:phosphopantetheine binding;MF:oxidoreductase activity;
AFUB_098750		Has domain(s) with predicted zinc ion binding activity	0.496	-1.013	2.92e-05	0.00304796	yes	down	203.8	164.58	276.83	81.31	82.51	87.08	215.07	83.6333	GO:000827	MF:zinc ion binding;
AFUB_041500		Protein of unknown function	0.496	-1.01225	0.0076737	0.0996287	yes	down	12.93	39.98	33.48	12.49	10.01	9.92	28.7967	10.8067	------	------
AFUB_099270		Has domain(s) with predicted role in transmembrane transport and integral to membrane localization	0.496	-1.01194	0.0181279	0.141961	yes	down	0.94	2.06	2.63	0.57	0.74	0.79	1.87667	0.7	GO:0055085;GO:0031224;GO:0016021;GO:0005887;GO:002285	BP:transmembrane transport;CC:intrinsic component of membrane;CC:integral component of membrane;CC:integral component of plasma membrane;MF:transmembrane transporter activity;
AFUB_077550		Has domain(s) with predicted transferase activity%2C transferring phosphorus-containing groups activity	0.496	-1.01284	0.0422793	0.203999	yes	down	0.66	1.6	2.16	0.57	0.44	0.64	1.47333	0.55	GO:001677	MF:transferase activity, transferring phosphorus-containing groups;
AFUB_003230		Protein of unknown function	0.495	-1.01324	0.00678511	0.0949133	yes	down	23.23	59.29	78.15	21.22	19.78	18.43	53.5567	19.81	GO:0015811;GO:0016021;GO:0000324;GO:0005774;GO:001518	BP:L-cystine transport;CC:integral component of membrane;CC:fungal-type vacuole;CC:vacuolar membrane;MF:L-cystine transmembrane transporter activity;
AFUB_058860		Has domain(s) with predicted nucleotide binding%2C oxidoreductase activity%2C acting on the CH-NH2 group of donors%2C oxygen as acceptor activity and role in oxidation-reduction process	0.495	-1.01418	0.0429343	0.205543	yes	down	113.1	415.5	631.52	131.31	154.47	134.6	386.707	140.127	GO:0019478;GO:0055114;GO:0046416;GO:0005737;GO:0016641;GO:0003884;GO:0071949;GO:001649	BP:D-amino acid catabolic process;BP:oxidation-reduction process;BP:D-amino acid metabolic process;CC:cytoplasm;MF:oxidoreductase activity, acting on the CH-NH2 group of donors, oxygen as acceptor;MF:D-amino-acid oxidase activity;MF:FAD binding;MF:oxidoreductase activity;
AFUB_081570		Protein of unknown function	0.494	-1.01719	0.000404298	0.0179953	yes	down	19.42	44.35	36.68	13.9	11.84	12.31	33.4833	12.6833	GO:0016021;GO:001602	CC:integral component of membrane;CC:membrane;
AFUB_026540		Has domain(s) with predicted hydrolase activity%2C acting on ester bonds activity and role in lipid metabolic process	0.493	-1.02082	0.00551419	0.0859087	yes	down	6.57	11.44	20.85	5.24	4.48	4.61	12.9533	4.77667	GO:0006629;GO:0016787;GO:001678	BP:lipid metabolic process;MF:hydrolase activity;MF:hydrolase activity, acting on ester bonds;
AFUB_074610		Protein of unknown function	0.493	-1.01967	0.00666356	0.094659	yes	down	27.33	76.87	85.66	26.35	21.59	22.27	63.2867	23.4033	------	------
AFUB_042140		Has domain(s) with predicted protein binding activity	0.491	-1.02673	0.00185975	0.047583	yes	down	18.11	35.2	53.38	14.43	11.5	13.49	35.5633	13.14	GO:0043161;GO:0080008;GO:000551	BP:proteasome-mediated ubiquitin-dependent protein catabolic process;CC:Cul4-RING E3 ubiquitin ligase complex;MF:protein binding;
AFUB_004150		Has domain(s) with predicted peptidase activity and role in proteolysis	0.491	-1.02688	0.0294115	0.174155	yes	down	34.58	90.09	176.3	37.18	35.13	36.14	100.323	36.15	GO:0006508;GO:0016021;GO:0004180;GO:0008233;GO:0046872;GO:000823	BP:proteolysis;CC:integral component of membrane;MF:carboxypeptidase activity;MF:peptidase activity;MF:metal ion binding;MF:metalloexopeptidase activity;
AFUB_033090		Has domain(s) with predicted catalytic%2C ADP binding activity and role in nucleoside metabolic process%2C defense response	0.491	-1.02633	0.0329835	0.182935	yes	down	0.8	1.06	1.7	0.64	0.45	0.24	1.18667	0.443333	GO:0006952;GO:0009116;GO:0003824;GO:004353	BP:defense response;BP:nucleoside metabolic process;MF:catalytic activity;MF:ADP binding;
AFUB_061340		Has domain(s) with predicted calcium ion binding activity	0.49	-1.02939	0.000355751	0.0164029	yes	down	23.21	49.35	53.94	15.19	16.45	15.34	42.1667	15.66	GO:0030474;GO:0005825;GO:0044732;GO:0005815;GO:0008017;GO:000550	BP:spindle pole body duplication;CC:half bridge of spindle pole body;CC:mitotic spindle pole body;CC:microtubule organizing center;MF:microtubule binding;MF:calcium ion binding;
AFUB_066230		Ortholog(s) have glutathione binding activity	0.49	-1.02812	0.0132065	0.126031	yes	down	6.23	18.54	20.79	6.43	4.1	6.27	15.1867	5.6	GO:0006506;GO:0016021;GO:0005789;GO:0031227;GO:0004376;GO:0016757;GO:0000030;GO:0000026;GO:004329	BP:GPI anchor biosynthetic process;CC:integral component of membrane;CC:endoplasmic reticulum membrane;CC:intrinsic component of endoplasmic reticulum membrane;MF:glycolipid mannosyltransferase activity;MF:transferase activity, transferring glycosyl groups;MF:mannosyltransferase activity;MF:alpha-1,2-mannosyltransferase activity;MF:glutathione binding;
AFUB_066510		Protein of unknown function	0.49	-1.03037	0.01917	0.143392	yes	down	10.12	38.37	24.45	10.22	7.45	9.49	24.3133	9.05333	GO:0016021;GO:0005524;GO:000467	CC:integral component of membrane;MF:ATP binding;MF:protein kinase activity;
AFUB_065520		Has domain(s) with predicted mannose-6-phosphate isomerase%2C zinc ion binding activity and role in carbohydrate metabolic process%2C GDP-mannose biosynthetic process	0.49	-1.03023	0.0483877	0.21612	yes	down	5.42	19.51	7.9	4.1	5.12	3.09	10.9433	4.10333	GO:0005975;GO:0006486;GO:0031505;GO:0009298;GO:0000032;GO:0005829;GO:0004476;GO:000827	BP:carbohydrate metabolic process;BP:protein glycosylation;BP:fungal-type cell wall organization;BP:GDP-mannose biosynthetic process;BP:cell wall mannoprotein biosynthetic process;CC:cytosol;MF:mannose-6-phosphate isomerase activity;MF:zinc ion binding;
AFUB_063630		Has domain(s) with predicted protein binding%2C zinc ion binding activity	0.489	-1.03294	0.00449006	0.0774859	yes	down	9.32	25.34	25.94	7.47	7.97	6.82	20.2	7.42	GO:0016021;GO:0061630;GO:000827	CC:integral component of membrane;MF:ubiquitin protein ligase activity;MF:zinc ion binding;
AFUB_032000		Has domain(s) with predicted phosphotransferase activity%2C alcohol group as acceptor%2C ATP binding activity and role in carbohydrate metabolic process	0.489	-1.03298	0.0405679	0.201818	yes	down	9.18	43.13	21.18	9.32	7.95	10.05	24.4967	9.10667	GO:0005975;GO:0051156;GO:0001678;GO:0006096;GO:0005829;GO:0005739;GO:0016773;GO:0008865;GO:0004396;GO:0004340;GO:0019158;GO:0005524;GO:000553	BP:carbohydrate metabolic process;BP:glucose 6-phosphate metabolic process;BP:cellular glucose homeostasis;BP:glycolytic process;CC:cytosol;CC:mitochondrion;MF:phosphotransferase activity, alcohol group as acceptor;MF:fructokinase activity;MF:hexokinase activity;MF:glucokinase activity;MF:mannokinase activity;MF:ATP binding;MF:glucose binding;
AFUB_090360		Has domain(s) with predicted zinc ion binding%2C DNA binding activity%2C role in transcription%2C DNA-templated and nucleus localization	0.488	-1.0358	0.0043409	0.0763777	yes	down	18.85	53.37	46.06	14.58	11.85	17.45	39.4267	14.6267	GO:0006351;GO:0005634;GO:0008270;GO:000367	BP:transcription, DNA-templated;CC:nucleus;MF:zinc ion binding;MF:DNA binding;
AFUB_015900		Protein of unknown function	0.488	-1.03433	0.0105042	0.113106	yes	down	5.47	7.84	12.81	4.51	2.09	3.13	8.70667	3.24333	GO:0140291;GO:000472	BP:peptidyl-glutamate ADP-deribosylation;MF:phosphoprotein phosphatase activity;
AFUB_073170		Has domain(s) with predicted sequence-specific DNA binding RNA polymerase II transcription factor%2C zinc ion binding%2C DNA binding activity%2C role in regulation of transcription%2C DNA-dependent%2C transcription%2C DNA-templated and nucleus localization	0.488	-1.03601	0.0122566	0.121121	yes	down	1.8	2.12	3.84	0.91	0.62	1.39	2.58667	0.973333	GO:0006355;GO:0006351;GO:0005634;GO:0042025;GO:0008270;GO:0003677;GO:000098	BP:regulation of transcription, DNA-templated;BP:transcription, DNA-templated;CC:nucleus;CC:host cell nucleus;MF:zinc ion binding;MF:DNA binding;MF:RNA polymerase II transcription factor activity, sequence-specific DNA binding;
AFUB_051880		Ortholog(s) have peroxisome localization	0.488	-1.03598	0.0161128	0.134513	yes	down	22.59	66.31	96.89	22.69	21.74	22.64	61.93	22.3567	GO:0019677;GO:0006734;GO:0006742;GO:0005829;GO:0005777;GO:0016787;GO:0000210;GO:0046872;GO:003552	BP:NAD catabolic process;BP:NADH metabolic process;BP:NADP catabolic process;CC:cytosol;CC:peroxisome;MF:hydrolase activity;MF:NAD+ diphosphatase activity;MF:metal ion binding;MF:NADH pyrophosphatase activity;
AFUB_084770		Has domain(s) with predicted sequence-specific DNA binding RNA polymerase II transcription factor%2C zinc ion binding activity%2C role in regulation of transcription%2C DNA-dependent and nucleus localization	0.487	-1.03772	0.00263819	0.0594486	yes	down	23.6	62.88	65.65	18.2	17.16	20.56	50.71	18.64	GO:0006355;GO:0005634;GO:0042025;GO:0003677;GO:0008270;GO:000098	BP:regulation of transcription, DNA-templated;CC:nucleus;CC:host cell nucleus;MF:DNA binding;MF:zinc ion binding;MF:RNA polymerase II transcription factor activity, sequence-specific DNA binding;
AFUB_062230		Ortholog(s) have role in lactose metabolic process	0.487	-1.03749	0.0262015	0.164046	yes	down	2.14	4.1	9.11	2.27	1.56	1.7	5.11667	1.84333	GO:0005988;GO:0005975;GO:0071555;GO:0000272;GO:0005990;GO:0009341;GO:0030246;GO:0016798;GO:0003824;GO:0004565;GO:000455	BP:lactose metabolic process;BP:carbohydrate metabolic process;BP:cell wall organization;BP:polysaccharide catabolic process;BP:lactose catabolic process;CC:beta-galactosidase complex;MF:carbohydrate binding;MF:hydrolase activity, acting on glycosyl bonds;MF:catalytic activity;MF:beta-galactosidase activity;MF:hydrolase activity, hydrolyzing O-glycosyl compounds;
AFUB_060240		Has domain(s) with predicted GTP binding%2C GTPase activity	0.486	-1.04195	0.00827011	0.103389	yes	down	19.81	66.15	48.75	18.47	15.27	15.88	44.9033	16.54	GO:0006414;GO:0003746;GO:0003924;GO:000552	BP:translational elongation;MF:translation elongation factor activity;MF:GTPase activity;MF:GTP binding;
AFUB_025120		Has domain(s) with predicted protein binding activity	0.486	-1.0396	0.0116991	0.118067	yes	down	27.29	99.16	79.23	25.77	23.3	26.38	68.56	25.15	GO:000551	MF:protein binding;
AFUB_044110		Protein of unknown function	0.486	-1.04156	0.0325488	0.181655	yes	down	3.23	7.89	15.02	3.27	3.18	2.89	8.71333	3.11333	GO:0006357;GO:0005634;GO:0000978;GO:000122	BP:regulation of transcription from RNA polymerase II promoter;CC:nucleus;MF:RNA polymerase II core promoter proximal region sequence-specific DNA binding;MF:transcriptional activator activity, RNA polymerase II transcription regulatory region sequence-specific binding;
AFUB_100400		Has domain(s) with predicted role in transmembrane transport and integral to membrane localization	0.486	-1.04068	0.0385091	0.196837	yes	down	14.09	32.45	75.73	15.89	12.22	15.45	40.7567	14.52	GO:0055085;GO:0071627;GO:0016021;GO:0005887;GO:002285	BP:transmembrane transport;CC:integral component of fungal-type vacuolar membrane;CC:integral component of membrane;CC:integral component of plasma membrane;MF:transmembrane transporter activity;
AFUB_054550		Has domain(s) with predicted O-methyltransferase activity	0.485	-1.04454	0.0217149	0.15124	yes	down	7.98	21.6	33.28	6.98	6.33	9.32	20.9533	7.54333	GO:0032259;GO:000817	BP:methylation;MF:O-methyltransferase activity;
AFUB_005380		Ortholog(s) have role in cellular response to drug	0.485	-1.04485	0.0239812	0.157706	yes	down	2.19	5.6	5.11	1.46	0.91	2.42	4.3	1.59667	GO:0035690;GO:0055085;GO:0016021;GO:0005887;GO:002285	BP:cellular response to drug;BP:transmembrane transport;CC:integral component of membrane;CC:integral component of plasma membrane;MF:transmembrane transporter activity;
AFUB_084470		Has domain(s) with predicted protein binding activity	0.484	-1.04837	0.00831098	0.103496	yes	down	7.74	20.94	12.58	5.55	3.6	6.3	13.7533	5.15	GO:0005886;GO:0031225;GO:0016740;GO:000551	CC:plasma membrane;CC:anchored component of membrane;MF:transferase activity;MF:protein binding;
AFUB_094260		Has domain(s) with predicted translation release factor activity and role in translational termination	0.484	-1.04729	0.0179624	0.1418	yes	down	110.4	454.06	306.74	108.3	99.23	110.48	290.4	106.003	GO:0006415;GO:0005762;GO:0016787;GO:000374	BP:translational termination;CC:mitochondrial large ribosomal subunit;MF:hydrolase activity;MF:translation release factor activity;
AFUB_056750	alp2	Ortholog(s) have role in asexual sporulation resulting in formation of a cellular spore and intracellular localization	0.483	-1.0512	0.0141337	0.12875	yes	down	396.62	1469.37	1458.97	412.33	383.39	402.27	1108.32	399.33	GO:0043936;GO:0030435;GO:0009405;GO:0006508;GO:0043086;GO:0005615;GO:0005622;GO:0004252;GO:0019863;GO:0042802;GO:000823	BP:asexual sporulation resulting in formation of a cellular spore;BP:sporulation resulting in formation of a cellular spore;BP:pathogenesis;BP:proteolysis;BP:negative regulation of catalytic activity;CC:extracellular space;CC:intracellular;MF:serine-type endopeptidase activity;MF:IgE binding;MF:identical protein binding;MF:serine-type peptidase activity;
AFUB_099260		Has domain(s) with predicted glycine dehydrogenase (decarboxylating)%2C pyridoxal phosphate binding activity and role in oxidation-reduction process%2C glycine catabolic process	0.483	-1.05126	0.0203089	0.147375	yes	down	21.91	63.4	100.8	19.94	21.27	25.06	62.0367	22.09	GO:0019464;GO:0006546;GO:0055114;GO:0005960;GO:0005739;GO:0004375;GO:0003824;GO:0030170;GO:001659	BP:glycine decarboxylation via glycine cleavage system;BP:glycine catabolic process;BP:oxidation-reduction process;CC:glycine cleavage complex;CC:mitochondrion;MF:glycine dehydrogenas;MF:catalytic activity;MF:pyridoxal phosphate binding;MF:glycine binding;
AFUB_007730		Ortholog(s) have glutamate synthase (NADH) activity and role in glutamine family amino acid metabolic process	0.482	-1.05335	0.000185101	0.0104669	yes	down	414.35	753.65	1063.04	260.98	258.05	294.51	743.68	271.18	GO:0019676;GO:0097054;GO:0006541;GO:0006537;GO:0006807;GO:0008152;GO:0009064;GO:0055114;GO:0015930;GO:0050660;GO:0051538;GO:0016638;GO:0016639;GO:0051536;GO:0010181;GO:0016040;GO:0003824;GO:0004355;GO:0005506;GO:001649	BP:ammonia assimilation cycle;BP:L-glutamate biosynthetic process;BP:glutamine metabolic process;BP:glutamate biosynthetic process;BP:nitrogen compound metabolic process;BP:metabolic process;BP:glutamine family amino acid metabolic process;BP:oxidation-reduction process;MF:glutamate synthase activity;MF:flavin adenine dinucleotide binding;MF:3 iron, 4 sulfur cluster binding;MF:oxidoreductase acti…
AFUB_072390		Ortholog(s) have intracellular localization	0.482	-1.05429	0.0112574	0.117125	yes	down	482.24	202.36	435.95	150.66	141.73	144.37	373.517	145.587	GO:000562	CC:intracellular;
AFUB_005920		Has domain(s) with predicted transferase activity%2C transferring glycosyl groups activity	0.481	-1.05536	0.00119584	0.0369276	yes	down	52.62	103.65	154.43	40.81	32.4	39.39	103.567	37.5333	GO:0005737;GO:001675	CC:cytoplasm;MF:transferase activity, transferring glycosyl groups;
AFUB_087140		Has domain(s) with predicted protein binding activity	0.481	-1.05496	0.00720173	0.0969323	yes	down	0.98	1.55	2.84	0.81	0.49	0.65	1.79	0.65	GO:0000209;GO:0005634;GO:0043224;GO:0043130;GO:000551	BP:protein polyubiquitination;CC:nucleus;CC:nuclear SCF ubiquitin ligase complex;MF:ubiquitin binding;MF:protein binding;
AFUB_089410		Has domain(s) with predicted role in transmembrane transport and integral to membrane localization	0.481	-1.05645	0.0136527	0.12706	yes	down	15.88	55.85	56.96	18.08	13.73	14.49	42.8967	15.4333	GO:0006812;GO:0006874;GO:0055085;GO:0016021;GO:0016020;GO:000832	BP:cation transport;BP:cellular calcium ion homeostasis;BP:transmembrane transport;CC:integral component of membrane;CC:membrane;MF:cation transmembrane transporter activity;
AFUB_084760		Protein of unknown function	0.48	-1.05792	0.00228104	0.0541129	yes	down	23.17	60.87	65.62	18.73	16.89	18.51	49.8867	18.0433	GO:001602	CC:integral component of membrane;
AFUB_080240		Has domain(s) with predicted protein binding activity	0.48	-1.05881	0.00372117	0.069345	yes	down	9.45	10.43	25.13	6.02	5.42	4.85	15.0033	5.43	GO:000551	MF:protein binding;
AFUB_054880		Ortholog(s) have extracellular region localization	0.48	-1.05985	0.0135011	0.126444	yes	down	13.37	32.43	56.56	11.25	11.6	13.48	34.12	12.11	GO:0006471;GO:0006508;GO:0000324;GO:0005634;GO:0005576;GO:0004185;GO:000395	BP:protein ADP-ribosylation;BP:proteolysis;CC:fungal-type vacuole;CC:nucleus;CC:extracellular region;MF:serine-type carboxypeptidase activity;MF:NAD+ ADP-ribosyltransferase activity;
AFUB_073440		Protein of unknown function	0.48	-1.05905	0.0284774	0.171379	yes	down	243.19	837.44	327.62	195.59	128.24	201.37	469.417	175.067	GO:0031505;GO:0016021;GO:0051285;GO:000588	BP:fungal-type cell wall organization;CC:integral component of membrane;CC:cell cortex of cell tip;CC:plasma membrane;
AFUB_060530		Protein of unknown function	0.479	-1.06101	0.00422153	0.0748635	yes	down	16.66	44.8	32.7	9.29	10.57	14.71	31.3867	11.5233	------	------
AFUB_020160		Protein of unknown function	0.479	-1.06155	0.00599487	0.0904975	yes	down	14.6	38.53	48.55	10.52	12.49	13.38	33.8933	12.13	GO:0032981;GO:0005743;GO:000563	BP:mitochondrial respiratory chain complex I assembly;CC:mitochondrial inner membrane;CC:nucleus;
AFUB_068240	prm1	Has domain(s) with predicted role in plasma membrane fusion involved in cytogamy and mating projection tip localization	0.479	-1.06178	0.00999948	0.109933	yes	down	0.95	2.15	1.78	0.77	0.53	0.48	1.62667	0.593333	GO:0032220;GO:0016021;GO:0043332;GO:000588	BP:plasma membrane fusion involved in cytogamy;CC:integral component of membrane;CC:mating projection tip;CC:plasma membrane;
AFUB_074520		Has domain(s) with predicted catalytic%2C nucleotide binding activity and role in metabolic process	0.478	-1.06441	0.000140559	0.00886049	yes	down	5.58	9.81	12.12	3.7	2.6	3.77	9.17	3.35667	GO:0006631;GO:0019748;GO:0008152;GO:0031956;GO:0003824;GO:003117	BP:fatty acid metabolic process;BP:secondary metabolic process;BP:metabolic process;MF:medium-chain fatty acid-CoA ligase activity;MF:catalytic activity;MF:phosphopantetheine binding;
AFUB_081830		Protein of unknown function	0.477	-1.06729	1.29e-08	4.3e-06	yes	down	46.1	59.46	79.44	23.83	19.62	24.86	61.6667	22.77	------	------
AFUB_072660		Has domain(s) with predicted role in transmembrane transport and integral to membrane localization	0.477	-1.06738	0.0250408	0.160357	yes	down	3.17	8.16	15.32	3.31	2.85	3.2	8.88333	3.12	GO:0055085;GO:0016021;GO:0005887;GO:002285	BP:transmembrane transport;CC:integral component of membrane;CC:integral component of plasma membrane;MF:transmembrane transporter activity;
AFUB_029020		Ortholog(s) have sequence-specific DNA binding transcription factor activity and role in negative regulation of transcription from RNA polymerase II promoter	0.477	-1.06658	0.0329941	0.182935	yes	down	19.71	83.36	106.1	24.77	24.18	24.56	69.7233	24.5033	GO:0000122;GO:0006355;GO:0006357;GO:0005634;GO:0043565;GO:0003700;GO:0008270;GO:0000978;GO:000098	BP:negative regulation of transcription from RNA polymerase II promoter;BP:regulation of transcription, DNA-templated;BP:regulation of transcription from RNA polymerase II promoter;CC:nucleus;MF:sequence-specific DNA binding;MF:transcription factor activity, sequence-specific DNA binding;MF:zinc ion binding;MF:RNA polymerase II core promoter proximal region sequence-specific DNA binding;MF:RNA po…
AFUB_003420		Has domain(s) with predicted protein binding activity	0.476	-1.07229	0.0169419	0.1381	yes	down	28.15	107.46	113.16	32.99	27.43	27.69	82.9233	29.37	GO:0042594;GO:0005737;GO:000551	BP:response to starvation;CC:cytoplasm;MF:protein binding;
AFUB_090220		Protein of unknown function	0.475	-1.07458	0.00378729	0.0702868	yes	down	3.79	9.13	11.35	3.01	2.23	3.45	8.09	2.89667	GO:0008152;GO:001679	BP:metabolic process;MF:hydrolase activity, acting on glycosyl bonds;
AFUB_051160		Protein of unknown function	0.475	-1.0754	0.0146692	0.129956	yes	down	3.56	3.95	7.83	1.59	1.93	2.06	5.11333	1.86	GO:0032259;GO:000817	BP:methylation;MF:O-methyltransferase activity;
AFUB_059160		Has domain(s) with predicted protein binding%2C glycerophosphodiester phosphodiesterase activity and role in lipid metabolic process%2C glycerol metabolic process	0.475	-1.07376	0.0290135	0.173444	yes	down	32.16	69.23	168.39	29.94	31.73	32.08	89.9267	31.25	GO:0006629;GO:0006071;GO:0046475;GO:0005737;GO:0016301;GO:0008889;GO:0008081;GO:0047389;GO:000551	BP:lipid metabolic process;BP:glycerol metabolic process;BP:glycerophospholipid catabolic process;CC:cytoplasm;MF:kinase activity;MF:glycerophosphodiester phosphodiesterase activity;MF:phosphoric diester hydrolase activity;MF:glycerophosphocholine phosphodiesterase activity;MF:protein binding;
AFUB_045350		Has domain(s) with predicted nucleotide binding%2C oxidoreductase activity	0.475	-1.07307	0.03033	0.176035	yes	down	2.51	3.49	7.74	1.92	1.87	1.08	4.58	1.62333	GO:0050664;GO:001649	MF:oxidoreductase activity, acting on NA;MF:oxidoreductase activity;
AFUB_053670		Protein of unknown function	0.474	-1.07677	0.00461504	0.0784382	yes	down	11.47	30.86	39.4	10.12	9.3	9.53	27.2433	9.65	------	------
AFUB_025970		Has domain(s) with predicted catalytic activity and role in metabolic process	0.474	-1.07574	0.0376316	0.193894	yes	down	12.04	56.75	65.92	16.47	15.69	14.89	44.9033	15.6833	GO:0019748;GO:0008152;GO:0016405;GO:0003824;GO:001687	BP:secondary metabolic process;BP:metabolic process;MF:CoA-ligase activity;MF:catalytic activity;MF:ligase activity;
AFUB_082740		Has domain(s) with predicted acetoacetate-CoA ligase activity and role in lipid metabolic process	0.473	-1.07987	0.0134758	0.126444	yes	down	5.4	13.59	23.3	4.88	4.43	5.5	14.0967	4.93667	GO:0006629;GO:0008152;GO:0005829;GO:0003824;GO:003072	BP:lipid metabolic process;BP:metabolic process;CC:cytosol;MF:catalytic activity;MF:acetoacetate-CoA ligase activity;
AFUB_059940		Protein of unknown function	0.473	-1.08063	0.0142187	0.128888	yes	down	36.01	65.85	151.31	27.3	28.46	32.61	84.39	29.4567	GO:000614	BP:purine nucleobase metabolic process;
AFUB_030750		Has domain(s) with predicted arsenite transmembrane transporter activity%2C role in arsenite transport and integral to membrane localization	0.473	-1.08088	0.0227207	0.154232	yes	down	5.95	19.76	29.45	7.03	6.38	5.8	18.3867	6.40333	GO:0015700;GO:0016021;GO:0005886;GO:001510	BP:arsenite transport;CC:integral component of membrane;CC:plasma membrane;MF:arsenite transmembrane transporter activity;
AFUB_061960		Has domain(s) with predicted oxidoreductase activity%2C acting on paired donors%2C with incorporation or reduction of molecular oxygen%2C 2-oxoglutarate as one donor%2C and incorporation of one atom each of oxygen into both donors activity	0.473	-1.07956	0.0396055	0.199692	yes	down	2.24	7.8	9.71	2.62	1.57	2.77	6.58333	2.32	GO:0006307;GO:0006281;GO:0035511;GO:0055114;GO:0008198;GO:0016706;GO:0043734;GO:0051747;GO:001649	BP:DNA dealkylation involved in DNA repair;BP:DNA repair;BP:oxidative DNA demethylation;BP:oxidation-reduction process;MF:ferrous iron binding;MF:oxidoreductase activity, acting on paired donors, with incorporation or reduction of molecular oxygen, 2-oxoglutarate as one donor, and incorporation of one atom each of oxygen into both donors;MF:DNA-N1-methyladenine dioxygenase activity;MF:cytosine C-…
AFUB_038950		Protein of unknown function	0.471	-1.08633	0.0181503	0.141961	yes	down	3.05	7.44	6.73	2.7	1.97	1.45	5.74	2.04	GO:001602	CC:integral component of membrane;
AFUB_047650		Has domain(s) with predicted N-acetyltransferase activity	0.47	-1.09008	0.0457621	0.211052	yes	down	3.89	7.62	17.43	2.35	3.7	3.95	9.64667	3.33333	GO:000808	MF:N-acetyltransferase activity;
AFUB_083510		Ortholog(s) have role in response to starvation	0.469	-1.09189	0.0116558	0.118067	yes	down	34.56	128.34	126.15	32.34	31.48	37.55	96.35	33.79	GO:0051321;GO:0006355;GO:0045944;GO:0042594;GO:0000228;GO:0003700;GO:0003677;GO:000399	BP:meiotic cell cycle;BP:regulation of transcription, DNA-templated;BP:positive regulation of transcription from RNA polymerase II promoter;BP:response to starvation;CC:nuclear chromosome;MF:transcription factor activity, sequence-specific DNA binding;MF:DNA binding;MF:acid phosphatase activity;
AFUB_002310		Has domain(s) with predicted transporter activity%2C role in transmembrane transport and integral to membrane localization	0.468	-1.09432	0.014942	0.130157	yes	down	1.58	3.06	4.72	1.43	1.09	0.76	3.12	1.09333	GO:0006810;GO:1990961;GO:0055085;GO:0016021;GO:0016020;GO:0005887;GO:0042910;GO:0005215;GO:002285	BP:transport;BP:drug transmembrane export;BP:transmembrane transport;CC:integral component of membrane;CC:membrane;CC:integral component of plasma membrane;MF:xenobiotic transporter activity;MF:transporter activity;MF:transmembrane transporter activity;
AFUB_080800		Has domain(s) with predicted protein binding activity	0.468	-1.09407	0.0426972	0.20496	yes	down	1.33	1.08	4.14	0.72	0.73	0.84	2.18333	0.763333	GO:000551	MF:protein binding;
AFUB_093900		Ortholog(s) have kinetochore%2C nuclear pore%2C nucleoplasm localization	0.467	-1.09731	0.0025559	0.0584736	yes	down	24.17	61.99	76.91	18.73	16.63	21.91	54.3567	19.09	GO:0010390;GO:0005643;GO:0005634;GO:0005654;GO:0000776;GO:0046872;GO:000484	BP:histone monoubiquitination;CC:nuclear pore;CC:nucleus;CC:nucleoplasm;CC:kinetochore;MF:metal ion binding;MF:ubiquitin-protein transferase activity;
AFUB_075230		Has domain(s) with predicted protein binding%2C phosphorelay sensor kinase%2C phosphorelay response regulator%2C ATP binding%2C G-protein coupled photoreceptor activity and membrane localization	0.467	-1.09921	0.00539052	0.0855873	yes	down	0.57	1.02	1.37	0.44	0.34	0.27	0.986667	0.35	GO:0009584;GO:0016310;GO:0018298;GO:0006355;GO:0007165;GO:0000160;GO:0046777;GO:0016020;GO:0005887;GO:0000155;GO:0000156;GO:0016772;GO:0005524;GO:000992	BP:detection of visible light;BP:phosphorylation;BP:protein-chromophore linkage;BP:regulation of transcription, DNA-templated;BP:signal transduction;BP:phosphorelay signal transduction system;BP:protein autophosphorylation;CC:membrane;CC:integral component of plasma membrane;MF:phosphorelay sensor kinase activity;MF:phosphorelay response regulator activity;MF:transferase activity, transferring ph…
AFUB_073390		Has domain(s) with predicted protein binding activity	0.467	-1.09829	0.00579773	0.0894124	yes	down	12.19	28.26	42.28	7.78	9.4	11.66	27.5767	9.61333	GO:0031571;GO:0031146;GO:0016567;GO:0019005;GO:0030332;GO:000551	BP:mitotic G1 DNA damage checkpoint;BP:SCF-dependent proteasomal ubiquitin-dependent protein catabolic process;BP:protein ubiquitination;CC:SCF ubiquitin ligase complex;MF:cyclin binding;MF:protein binding;
AFUB_005870		Protein of unknown function	0.467	-1.09706	0.0163381	0.135513	yes	down	18.45	43.92	85.04	17.93	14.19	18.76	49.1367	16.96	GO:0006152;GO:0008152;GO:0005829;GO:0008477;GO:001679	BP:purine nucleoside catabolic process;BP:metabolic process;CC:cytosol;MF:purine nucleosidase activity;MF:hydrolase activity, acting on glycosyl bonds;
AFUB_049790		Ortholog(s) have intracellular localization	0.465	-1.10544	0.000556898	0.0221668	yes	down	5.23	11.82	10.94	3.6	3.11	3.2	9.33	3.30333	GO:0055114;GO:0005622;GO:0016491;GO:000827	BP:oxidation-reduction process;CC:intracellular;MF:oxidoreductase activity;MF:zinc ion binding;
AFUB_092060		Ortholog(s) have role in short-chain fatty acid catabolic process%2C positive regulation of transcription from RNA polymerase II promoter	0.465	-1.10542	0.00843442	0.103656	yes	down	2.44	5.24	8.88	1.83	1.61	2.31	5.52	1.91667	GO:0006355;GO:0045944;GO:0019626;GO:0006351;GO:0005634;GO:0042025;GO:0008270;GO:0003677;GO:000098	BP:regulation of transcription, DNA-templated;BP:positive regulation of transcription from RNA polymerase II promoter;BP:short-chain fatty acid catabolic process;BP:transcription, DNA-templated;CC:nucleus;CC:host cell nucleus;MF:zinc ion binding;MF:DNA binding;MF:RNA polymerase II transcription factor activity, sequence-specific DNA binding;
AFUB_020640		Ortholog(s) have role in fungal-type cell wall organization and hyphal cell wall localization	0.465	-1.10447	0.0322233	0.181144	yes	down	3.53	9.58	19.84	3.4	4.06	3.72	10.9833	3.72667	GO:0031505;GO:0030446;GO:000927	BP:fungal-type cell wall organization;CC:hyphal cell wall;CC:fungal-type cell wall;
AFUB_074750		Ortholog(s) have double-stranded DNA binding activity%2C role in chromatin remodeling%2C nucleosome positioning and nucleus localization	0.463	-1.10984	0.00635962	0.0925682	yes	down	14.19	35.32	55.1	11.1	11.35	13.58	34.87	12.01	GO:0016584;GO:0006338;GO:0006355;GO:0006351;GO:0005634;GO:0042025;GO:0003677;GO:0003690;GO:0000981;GO:000827	BP:nucleosome positioning;BP:chromatin remodeling;BP:regulation of transcription, DNA-templated;BP:transcription, DNA-templated;CC:nucleus;CC:host cell nucleus;MF:DNA binding;MF:double-stranded DNA binding;MF:RNA polymerase II transcription factor activity, sequence-specific DNA binding;MF:zinc ion binding;
AFUB_048010		Has domain(s) with predicted nucleotide binding activity	0.462	-1.11418	0.00932186	0.107282	yes	down	21.09	80.36	58.4	18.89	16.72	20.2	53.2833	18.6033	------	------
AFUB_099150		Protein of unknown function	0.461	-1.11599	0.0174169	0.139514	yes	down	21.78	93.29	52.23	21.61	18.02	18.95	55.7667	19.5267	GO:0015031;GO:0043328;GO:0071985;GO:000081	BP:protein transport;BP:protein targeting to vacuole involved in ubiquitin-dependent protein catabolic process via the multivesicular body sorting pathway;BP:multivesicular body sorting pathway;CC:ESCRT II complex;
AFUB_048230		Has domain(s) with predicted sequence-specific DNA binding RNA polymerase II transcription factor%2C zinc ion binding%2C DNA binding activity%2C role in regulation of transcription%2C DNA-dependent%2C transcription%2C DNA-templated and nucleus localization	0.461	-1.11655	0.019275	0.143819	yes	down	0.65	1.08	1.01	0.29	0.19	0.5	0.913333	0.326667	GO:0006355;GO:0006351;GO:0005634;GO:0042025;GO:0000976;GO:0008270;GO:0003677;GO:000098	BP:regulation of transcription, DNA-templated;BP:transcription, DNA-templated;CC:nucleus;CC:host cell nucleus;MF:transcription regulatory region sequence-specific DNA binding;MF:zinc ion binding;MF:DNA binding;MF:RNA polymerase II transcription factor activity, sequence-specific DNA binding;
AFUB_046750		Has domain(s) with predicted sequence-specific DNA binding RNA polymerase II transcription factor%2C zinc ion binding activity%2C role in regulation of transcription%2C DNA-dependent and nucleus localization	0.459	-1.12204	0.00631318	0.0925682	yes	down	2.77	4.43	8.29	1.42	2.15	1.76	5.16333	1.77667	GO:0006355;GO:0005634;GO:0042025;GO:0003677;GO:0008270;GO:000098	BP:regulation of transcription, DNA-templated;CC:nucleus;CC:host cell nucleus;MF:DNA binding;MF:zinc ion binding;MF:RNA polymerase II transcription factor activity, sequence-specific DNA binding;
AFUB_013930		Has domain(s) with predicted zinc ion binding%2C oxidoreductase activity and role in oxidation-reduction process	0.458	-1.12783	0.0154474	0.130925	yes	down	10.71	23.27	48.02	9.41	9.43	8.76	27.3333	9.2	GO:0006062;GO:0055114;GO:0003939;GO:0008270;GO:001649	BP:sorbitol catabolic process;BP:oxidation-reduction process;MF:L-iditol 2-dehydrogenase activity;MF:zinc ion binding;MF:oxidoreductase activity;
AFUB_098700		Protein of unknown function	0.457	-1.13129	0.0174138	0.139514	yes	down	55.54	226.68	262	60.82	62.5	60.09	181.407	61.1367	------	------
AFUB_095070		Ortholog(s) have IgE binding activity and fungal-type cell wall localization	0.457	-1.12957	0.0293629	0.174144	yes	down	27.68	97.22	63.05	29.95	10.61	25.36	62.65	21.9733	GO:0005975;GO:0071555;GO:0005618;GO:0016021;GO:0009277;GO:0005886;GO:0031225;GO:0019863;GO:0004553;GO:001679	BP:carbohydrate metabolic process;BP:cell wall organization;CC:cell wall;CC:integral component of membrane;CC:fungal-type cell wall;CC:plasma membrane;CC:anchored component of membrane;MF:IgE binding;MF:hydrolase activity, hydrolyzing O-glycosyl compounds;MF:hydrolase activity, acting on glycosyl bonds;
AFUB_094810		Has domain(s) with predicted L-aminoadipate-semialdehyde dehydrogenase%2C nucleotide binding%2C pyridoxal phosphate binding activity and role in metabolic process	0.455	-1.13553	0.000154286	0.00937285	yes	down	25.49	53.3	65.36	18.58	14.12	17.04	48.05	16.58	GO:0008152;GO:0003824;GO:0004043;GO:003017	BP:metabolic process;MF:catalytic activity;MF:L-aminoadipate-semialdehyde dehydrogenase activity;MF:pyridoxal phosphate binding;
AFUB_086260		Has domain(s) with predicted nucleotide binding%2C oxidoreductase activity and role in metabolic process	0.455	-1.13462	0.0293087	0.174075	yes	down	2.41	4.94	9.58	2.61	1.18	1.95	5.64333	1.91333	GO:0008152;GO:001649	BP:metabolic process;MF:oxidoreductase activity;
AFUB_046360		Has domain(s) with predicted catalytic activity	0.454	-1.13936	0.00239983	0.0557542	yes	down	61.47	161.66	122.04	45.04	27.01	48.46	115.057	40.17	GO:0009272;GO:0016052;GO:0016021;GO:0003824;GO:000849	BP:fungal-type cell wall biogenesis;BP:carbohydrate catabolic process;CC:integral component of membrane;MF:catalytic activity;MF:mannan endo-1,6-alpha-mannosidase activity;
AFUB_088060		Has domain(s) with predicted transporter activity%2C role in transport and membrane localization	0.454	-1.13843	0.0142288	0.128888	yes	down	138.14	538.85	542.98	137.65	160.24	113.24	406.657	137.043	GO:0006810;GO:0055085;GO:0016021;GO:0016020;GO:0005886;GO:0071916;GO:0005215;GO:0042937;GO:002285	BP:transport;BP:transmembrane transport;CC:integral component of membrane;CC:membrane;CC:plasma membrane;MF:dipeptide transmembrane transporter activity;MF:transporter activity;MF:tripeptide transporter activity;MF:transmembrane transporter activity;
AFUB_025480		Protein of unknown function	0.454	-1.13889	0.0232354	0.155902	yes	down	1.93	3.87	7.93	1.17	1.59	1.86	4.57667	1.54	GO:005121	MF:dioxygenase activity;
AFUB_044980		Has domain(s) with predicted catalytic activity and role in metabolic process	0.453	-1.14215	0.00606165	0.0909854	yes	down	4.4	11.15	12.09	2.74	2.54	4.19	9.21333	3.15667	GO:0008152;GO:0003824;GO:001678	BP:metabolic process;MF:catalytic activity;MF:hydrolase activity;
AFUB_037400		Has domain(s) with predicted substrate-specific transmembrane transporter activity%2C role in transmembrane transport and integral to membrane localization	0.453	-1.14347	0.0183593	0.141961	yes	down	2.02	4.49	9.18	1.84	1.92	1.45	5.23	1.73667	GO:0055085;GO:0016021;GO:0016020;GO:0005886;GO:0022857;GO:000536	BP:transmembrane transport;CC:integral component of membrane;CC:membrane;CC:plasma membrane;MF:transmembrane transporter activity;MF:myo-inosito;
AFUB_056460		Has domain(s) with predicted flavin adenine dinucleotide binding%2C acyl-CoA dehydrogenase activity and role in oxidation-reduction process	0.451	-1.14846	0.0387424	0.197244	yes	down	19	78.69	134.43	22.79	25.95	27.43	77.3733	25.39	GO:0008152;GO:0055114;GO:0050660;GO:0016627;GO:0003995;GO:000847	BP:metabolic process;BP:oxidation-reduction process;MF:flavin adenine dinucleotide binding;MF:oxidoreductase activity, acting on the CH-CH group of donors;MF:acyl-CoA dehydrogenase activity;MF:isovaleryl-CoA dehydrogenase activity;
AFUB_047190		Protein of unknown function	0.45	-1.15097	0.00444919	0.0770764	yes	down	260.33	911.76	855.73	247.12	212.62	223.09	675.94	227.61	GO:001602	CC:integral component of membrane;
AFUB_094060		Has domain(s) with predicted catalytic activity and membrane localization	0.45	-1.15115	0.00520862	0.0840766	yes	down	37.97	119.23	139.15	34.58	34.89	29.81	98.7833	33.0933	GO:0006487;GO:0008610;GO:0043231;GO:0016021;GO:0016020;GO:0030176;GO:0016787;GO:0047874;GO:000382	BP:protein N-linked glycosylation;BP:lipid biosynthetic process;CC:intracellular membrane-bounded organelle;CC:integral component of membrane;CC:membrane;CC:integral component of endoplasmic reticulum membrane;MF:hydrolase activity;MF:dolichyldiphosphatase activity;MF:catalytic activity;
AFUB_069210		Has domain(s) with predicted hydrolase activity%2C acting on carbon-nitrogen (but not peptide) bonds activity and role in nitrogen compound metabolic process	0.45	-1.15322	0.0110174	0.11645	yes	down	21.58	52.54	100.28	19.41	18.87	19.4	58.1333	19.2267	GO:0043605;GO:0006807;GO:0016810;GO:011005	BP:cellular amide catabolic process;BP:nitrogen compound metabolic process;MF:hydrolase activity, acting on carbon-nitroge;MF:deaminated glutathione amidase activity;
AFUB_102330		Protein of unknown function	0.45	-1.15245	0.0132671	0.126094	yes	down	3.67	5.47	14.49	2.87	2.35	2.65	7.87667	2.62333	GO:0071947;GO:0005634;GO:0005737;GO:0070530;GO:000484	BP:protein deubiquitination involved in ubiquitin-dependent protein catabolic process;CC:nucleus;CC:cytoplasm;MF:K63-linked polyubiquitin binding;MF:thiol-dependent ubiquitin-specific protease activity;
AFUB_058680		Has domain(s) with predicted hydrolase activity	0.45	-1.15086	0.022351	0.153465	yes	down	46.41	16.72	67.11	13.46	15.4	17.23	43.4133	15.3633	GO:0016787;GO:0016301;GO:004471	MF:hydrolase activity;MF:kinase activity;MF:8-oxo-dGDP phosphatase activity;
AFUB_034370		Protein of unknown function	0.449	-1.15532	0.00458856	0.0781358	yes	down	22.84	74.71	80.86	19.82	19.72	20.26	59.47	19.9333	GO:001602	CC:integral component of membrane;
AFUB_076100		Ortholog(s) have oligopeptide transmembrane transporter activity and role in transmembrane transport	0.449	-1.1538	0.0101931	0.111221	yes	down	2.67	5.61	10.36	1.62	2.44	2.13	6.21333	2.06333	GO:0015031;GO:0055085;GO:0016021;GO:003567	BP:protein transport;BP:transmembrane transport;CC:integral component of membrane;MF:oligopeptide transmembrane transporter activity;
AFUB_036620		Has domain(s) with predicted allantoicase activity and role in allantoin catabolic process	0.449	-1.15376	0.0112742	0.117125	yes	down	78.53	234.54	378.04	79.86	73.61	75.34	230.37	76.27	GO:0000256;GO:0000272;GO:000403	BP:allantoin catabolic process;BP:polysaccharide catabolic process;MF:allantoicase activity;
AFUB_027440		Has domain(s) with predicted phosphoric diester hydrolase%2C metal ion binding activity	0.449	-1.1561	0.0146139	0.129956	yes	down	39.11	101.32	198.46	35.47	35.83	40.15	112.963	37.15	GO:0005737;GO:0003824;GO:0046872;GO:0002953;GO:000808	CC:cytoplasm;MF:catalytic activity;MF:metal ion binding;MF:5'-deoxynucleotidase activity;MF:phosphoric diester hydrolase activity;
AFUB_050230		Has domain(s) with predicted sequence-specific DNA binding RNA polymerase II transcription factor%2C zinc ion binding%2C DNA binding%2C protein kinase regulator activity%2C role in regulation of transcription%2C DNA-dependent%2C transcription%2C DNA-templated	0.448	-1.15897	0.00487456	0.081312	yes	down	2.83	6.87	9.99	2.54	2.07	1.97	6.56333	2.19333	GO:0018105;GO:0006974;GO:0006355;GO:0006356;GO:0035690;GO:0006351;GO:0005737;GO:0034456;GO:0005634;GO:0042025;GO:0005956;GO:0019887;GO:0003677;GO:0030291;GO:0000981;GO:000827	BP:peptidyl-serine phosphorylation;BP:cellular response to DNA damage stimulus;BP:regulation of transcription, DNA-templated;BP:regulation of transcription from RNA polymerase I promoter;BP:cellular response to drug;BP:transcription, DNA-templated;CC:cytoplasm;CC:UTP-C complex;CC:nucleus;CC:host cell nucleus;CC:protein kinase CK2 complex;MF:protein kinase regulator activity;MF:DNA binding;MF:prot…
AFUB_066150		Ortholog(s) have role in asexual sporulation resulting in formation of a cellular spore%2C protein secretion%2C autophagic vacuole assembly%2C CVT pathway%2C cellular response to oxidative stress and pre-autophagosomal structure%2C autophagic vacuole localization	0.447	-1.16055	0.00764458	0.0994681	yes	down	24.61	87.85	98.87	23.7	22.25	24.42	70.4433	23.4567	GO:0006468;GO:0009306;GO:0006914;GO:0000045;GO:0015031;GO:0043936;GO:0032258;GO:0034599;GO:0005737;GO:0000407;GO:0005776;GO:0106311;GO:0034045;GO:0016772;GO:0004674;GO:0004713;GO:0004672;GO:0005524;GO:010631	BP:protein phosphorylation;BP:protein secretion;BP:autophagy;BP:autophagosome assembly;BP:protein transport;BP:asexual sporulation resulting in formation of a cellular spore;BP:CVT pathway;BP:cellular response to oxidative stress;CC:cytoplasm;CC:pre-autophagosomal structure;CC:autophagosome;CC:old GO;CC:pre-autophagosomal structure membrane;MF:transferase activity, transferring phosphorus-contain…
AFUB_066820		Ortholog(s) have role in cleistothecium development%2C transcription%2C DNA-templated%2C ascospore formation and nucleus localization	0.447	-1.1602	0.0141268	0.12875	yes	down	63.89	290.57	206.46	63.08	54.71	71.24	186.973	63.01	GO:0070791;GO:0006355;GO:0030437;GO:0006351;GO:0005634;GO:0042025;GO:0008270;GO:0003677;GO:000098	BP:cleistothecium development;BP:regulation of transcription, DNA-templated;BP:ascospore formation;BP:transcription, DNA-templated;CC:nucleus;CC:host cell nucleus;MF:zinc ion binding;MF:DNA binding;MF:RNA polymerase II transcription factor activity, sequence-specific DNA binding;
AFUB_015610		Ortholog(s) have oxidoreductase activity and role in L-xylitol catabolic process to xylulose 5-phosphate%2C galactitol metabolic process	0.447	-1.16076	0.0296825	0.174465	yes	down	3.83	5.3	17.72	2.91	2.52	3.4	8.95	2.94333	GO:0019697;GO:0006062;GO:0019402;GO:0055114;GO:0003939;GO:0016747;GO:0016491;GO:000827	BP:L-xylitol catabolic process to xylulose 5-phosphate;BP:sorbitol catabolic process;BP:galactitol metabolic process;BP:oxidation-reduction process;MF:L-iditol 2-dehydrogenase activity;MF:transferase activity, transferring acyl groups other than amino-acyl groups;MF:oxidoreductase activity;MF:zinc ion binding;
AFUB_026310		Ortholog(s) have urate oxidase activity%2C role in purine nucleobase catabolic process and intracellular%2C extracellular region localization	0.446	-1.16565	0.042356	0.203999	yes	down	334.87	957.17	2529.97	409.18	392.33	428.5	1274	410.003	GO:0019628;GO:0006145;GO:0006144;GO:0055114;GO:0005777;GO:0005622;GO:0005576;GO:000484	BP:urate catabolic process;BP:purine nucleobase catabolic process;BP:purine nucleobase metabolic process;BP:oxidation-reduction process;CC:peroxisome;CC:intracellular;CC:extracellular region;MF:urate oxidase activity;
AFUB_029280		Has domain(s) with predicted catalytic%2C pyridoxal phosphate binding activity and role in biosynthetic process	0.445	-1.16681	0.00049997	0.0210443	yes	down	121.96	295.66	352.47	93.76	74.4	90.51	256.697	86.2233	GO:0019878;GO:0006571;GO:0009058;GO:0009074;GO:1901605;GO:0008483;GO:0008793;GO:0047536;GO:0003824;GO:003017	BP:lysine biosynthetic process via aminoadipic acid;BP:tyrosine biosynthetic process;BP:biosynthetic process;BP:aromatic amino acid family catabolic process;BP:alpha-amino acid metabolic process;MF:transaminase activity;MF:aromatic-amino-aci;MF:2-aminoadipate transaminase activity;MF:catalytic activity;MF:pyridoxal phosphate binding;
AFUB_051310		Has domain(s) with predicted NADP binding%2C NAD(P)+ transhydrogenase (AB-specific) activity%2C role in proton transport%2C oxidation-reduction process and integral to membrane localization	0.445	-1.16753	0.00270063	0.0597666	yes	down	12.42	25.21	45.72	9.46	8.68	9.47	27.7833	9.20333	GO:1902600;GO:0006740;GO:0055114;GO:0016021;GO:0050661;GO:0051287;GO:0008746;GO:0008750;GO:001649	BP:hydrogen ion transmembrane transport;BP:NADPH regeneration;BP:oxidation-reduction process;CC:integral component of membrane;MF:NADP binding;MF:NAD binding;MF:NA;MF:NA;MF:oxidoreductase activity;
AFUB_073290		Has domain(s) with predicted role in transmembrane transport and integral to membrane localization	0.445	-1.16811	0.00860896	0.105025	yes	down	13.32	34.96	60.39	12.69	10.93	12.1	36.2233	11.9067	GO:0015802;GO:0055085;GO:0005887;GO:0016021;GO:0000329;GO:0022857;GO:001517	BP:basic amino acid transport;BP:transmembrane transport;CC:integral component of plasma membrane;CC:integral component of membrane;CC:fungal-type vacuole membrane;MF:transmembrane transporter activity;MF:basic amino acid transmembrane transporter activity;
AFUB_030020		Protein of unknown function	0.445	-1.16801	0.0301788	0.175851	yes	down	1.38	2.97	6.61	1.03	1.24	1.32	3.65333	1.19667	------	------
AFUB_047030		Has domain(s) with predicted peptidase activity	0.445	-1.1695	0.0406114	0.201845	yes	down	5.04	10.13	32.49	4.87	4.97	5.52	15.8867	5.12	GO:001678	MF:hydrolase activity;
AFUB_088240		Has domain(s) with predicted role in transmembrane transport and integral to membrane localization	0.444	-1.17286	0.00824382	0.103389	yes	down	65.78	253.98	147.95	57.99	53.58	45.98	155.903	52.5167	GO:0055085;GO:0016021;GO:0005887;GO:002285	BP:transmembrane transport;CC:integral component of membrane;CC:integral component of plasma membrane;MF:transmembrane transporter activity;
AFUB_061020		Has domain(s) with predicted sequence-specific DNA binding RNA polymerase II transcription factor%2C zinc ion binding activity%2C role in regulation of transcription%2C DNA-dependent and nucleus localization	0.443	-1.17603	0.00909836	0.106641	yes	down	9.36	33.09	41.22	9	9.13	9.3	27.89	9.14333	GO:0006355;GO:0045944;GO:0009074;GO:0005634;GO:0042025;GO:0003677;GO:0008270;GO:000098	BP:regulation of transcription, DNA-templated;BP:positive regulation of transcription from RNA polymerase II promoter;BP:aromatic amino acid family catabolic process;CC:nucleus;CC:host cell nucleus;MF:DNA binding;MF:zinc ion binding;MF:RNA polymerase II transcription factor activity, sequence-specific DNA binding;
AFUB_013330		Has domain(s) with predicted integral to membrane localization	0.441	-1.18001	0.0154082	0.130925	yes	down	12.75	60.49	38.1	12.29	12.15	12.56	37.1133	12.3333	GO:0005737;GO:001602	CC:cytoplasm;CC:integral component of membrane;
AFUB_043160		Has domain(s) with predicted binding activity	0.441	-1.17984	0.0233444	0.156022	yes	down	17.78	36.49	100.33	16.76	16.13	16.86	51.5333	16.5833	------	------
AFUB_035260		Protein of unknown function	0.441	-1.17957	0.025863	0.163229	yes	down	6.37	30.99	18.55	4.32	6.53	7.75	18.6367	6.2	GO:001602	CC:integral component of membrane;
AFUB_013480		Protein of unknown function	0.439	-1.18808	0.00160173	0.043377	yes	down	38.88	72.39	34.15	20.33	13.84	16.44	48.4733	16.87	GO:001602	CC:integral component of membrane;
AFUB_018450		Has domain(s) with predicted amino acid transmembrane transporter activity%2C role in amino acid transmembrane transport and membrane localization	0.439	-1.18734	0.0245056	0.158511	yes	down	1.32	2.32	5.71	0.87	1.09	1.07	3.11667	1.01	GO:0006865;GO:0055085;GO:0003333;GO:0016020;GO:0016021;GO:0015171;GO:002285	BP:amino acid transport;BP:transmembrane transport;BP:amino acid transmembrane transport;CC:membrane;CC:integral component of membrane;MF:amino acid transmembrane transporter activity;MF:transmembrane transporter activity;
AFUB_028520		Ortholog(s) have urease activity and role in urea catabolic process	0.438	-1.19067	0.0184683	0.142165	yes	down	121.15	359.28	712.52	123	126.83	131.4	397.65	127.077	GO:0006807;GO:0043419;GO:0005737;GO:0009039;GO:0016151;GO:0003924;GO:0017111;GO:0000166;GO:0016530;GO:0005524;GO:004280	BP:nitrogen compound metabolic process;BP:urea catabolic process;CC:cytoplasm;MF:urease activity;MF:nickel cation binding;MF:GTPase activity;MF:nucleoside-triphosphatase activity;MF:nucleotide binding;MF:metallochaperone activity;MF:ATP binding;MF:protein homodimerization activity;
AFUB_057620		Protein of unknown function	0.437	-1.19303	0.0172908	0.139091	yes	down	9	11.32	28.79	3.53	6.43	6.04	16.37	5.33333	GO:0000155;GO:001630	MF:phosphorelay sensor kinase activity;MF:kinase activity;
AFUB_084100		Protein of unknown function	0.436	-1.19616	0.0252063	0.160819	yes	down	5.81	16.09	31.36	4.48	7.07	5.38	17.7533	5.64333	GO:001602	CC:integral component of membrane;
AFUB_045640		Has domain(s) with predicted protein binding%2C transferase activity%2C transferring acyl groups other than amino-acyl groups%2C zinc ion binding%2C nucleotide binding%2C oxidoreductase activity and role in oxidation-reduction process	0.436	-1.19916	0.0289173	0.1731	yes	down	0.3	1.14	1.65	0.35	0.38	0.26	1.03	0.33	GO:0006633;GO:0008152;GO:0055114;GO:0003824;GO:0016740;GO:0016747;GO:0004315;GO:0016491;GO:000827	BP:fatty acid biosynthetic process;BP:metabolic process;BP:oxidation-reduction process;MF:catalytic activity;MF:transferase activity;MF:transferase activity, transferring acyl groups other than amino-acyl groups;MF:3-oxoacyl-[acyl-carrier-protein] synthase activity;MF:oxidoreductase activity;MF:zinc ion binding;
AFUB_076790		Protein of unknown function	0.435	-1.20177	0.00307371	0.0635303	yes	down	1.93	3.48	6.4	1.43	0.97	1.45	3.93667	1.28333	------	------
AFUB_041640		Has domain(s) with predicted zinc ion binding%2C hydrolase activity	0.434	-1.20315	0.0011389	0.0359295	yes	down	18.54	43.04	58.13	14.63	11.5	12.82	39.9033	12.9833	GO:0003824;GO:0008835;GO:0008270;GO:001678	MF:catalytic activity;MF:diaminohydroxyphosphoribosylaminopyrimidine deaminase activity;MF:zinc ion binding;MF:hydrolase activity;
AFUB_047090		Has domain(s) with predicted oxidoreductase activity and role in oxidation-reduction process	0.433	-1.20632	1.18e-06	0.000217207	yes	down	6.8	8.57	11.46	3.33	2.65	3.02	8.94333	3	GO:0055114;GO:0005737;GO:0004174;GO:0050660;GO:001649	BP:oxidation-reduction process;CC:cytoplasm;MF:electron-transferring-flavoprotein dehydrogenase activity;MF:flavin adenine dinucleotide binding;MF:oxidoreductase activity;
AFUB_095710		Protein of unknown function	0.433	-1.20668	0.000551702	0.0221668	yes	down	28.64	48.77	87.22	18.97	18.05	16.37	54.8767	17.7967	GO:0046390;GO:0050278;GO:0016787;GO:001685	BP:ribose phosphate biosynthetic process;MF:sedoheptulose-bisphosphatase activity;MF:hydrolase activity;MF:isomerase activity;
AFUB_081580		Protein of unknown function	0.433	-1.20669	0.00483583	0.0808159	yes	down	17.43	51.05	30.93	14.52	7.68	10.96	33.1367	11.0533	GO:0016021;GO:000577	CC:integral component of membrane;CC:vacuolar membrane;
AFUB_071450		Has domain(s) with predicted GTP binding%2C GTPase activity	0.433	-1.20594	0.0113257	0.117125	yes	down	135.25	404.7	144.6	89.15	58.97	84.21	228.183	77.4433	GO:0003374;GO:0016559;GO:0000266;GO:0061025;GO:0005737;GO:0005777;GO:0016020;GO:0031966;GO:0008017;GO:0003924;GO:000552	BP:dynamin family protein polymerization involved in mitochondrial fission;BP:peroxisome fission;BP:mitochondrial fission;BP:membrane fusion;CC:cytoplasm;CC:peroxisome;CC:membrane;CC:mitochondrial membrane;MF:microtubule binding;MF:GTPase activity;MF:GTP binding;
AFUB_000610		Has domain(s) with predicted role in response to stress and integral to membrane localization	0.432	-1.2117	0.00128973	0.0385247	yes	down	9.33	23.22	30.42	6.7	7.44	6.14	20.99	6.76	GO:0006950;GO:0000324;GO:0016021;GO:000588	BP:response to stress;CC:fungal-type vacuole;CC:integral component of membrane;CC:plasma membrane;
AFUB_065850		Protein of unknown function	0.43	-1.21917	0.0189939	0.142907	yes	down	53.74	142.8	325.16	56.61	54.42	51.75	173.9	54.26	GO:0050821;GO:004306	BP:protein stabilization;BP:negative regulation of apoptotic process;
AFUB_020630		Ortholog(s) have role in secondary metabolite biosynthetic process%2C cellular response to drug	0.43	-1.21866	0.0244297	0.158332	yes	down	1.71	6.36	8.01	1.36	1.35	2.42	5.36	1.71	GO:0044550;GO:0035690;GO:0055085;GO:0016021;GO:0071627;GO:0005887;GO:002285	BP:secondary metabolite biosynthetic process;BP:cellular response to drug;BP:transmembrane transport;CC:integral component of membrane;CC:integral component of fungal-type vacuolar membrane;CC:integral component of plasma membrane;MF:transmembrane transporter activity;
AFUB_046780		Has domain(s) with predicted N-acetyltransferase activity	0.429	-1.22035	0.0241169	0.157813	yes	down	21.54	81.59	144.8	26.54	24.79	26.1	82.6433	25.81	GO:000808	MF:N-acetyltransferase activity;
AFUB_046090		Protein of unknown function	0.427	-1.2273	0.0372352	0.192735	yes	down	247.4	539.59	1830.23	284.87	261.6	253.74	872.407	266.737	------	------
AFUB_097339		Protein of unknown function	0.426	-1.23095	0.00424074	0.075056	yes	down	45.57	49.8	136.4	27.54	17.56	29.25	77.2567	24.7833	GO:007005	MF:fibrinogen binding;
AFUB_100290		Has domain(s) with predicted oxidoreductase activity%2C acting on the aldehyde or oxo group of donors%2C NAD or NADP as acceptor activity and role in oxidation-reduction process	0.426	-1.2316	0.0382594	0.196117	yes	down	0.76	1.68	3.45	0.52	0.46	0.88	1.96333	0.62	GO:0055114;GO:0008152;GO:0004029;GO:0016620;GO:001649	BP:oxidation-reduction process;BP:metabolic process;MF:aldehyde dehydrogenas;MF:oxidoreductase activity, acting on the aldehyde or oxo group of donors, NAD or NADP as acceptor;MF:oxidoreductase activity;
AFUB_017820		Protein of unknown function	0.425	-1.23332	0.0399956	0.200334	yes	down	84.87	178.82	633.69	94.78	84.41	95.81	299.127	91.6667	GO:001602	CC:integral component of membrane;
AFUB_060390		Has domain(s) with predicted ATP binding%2C ATPase activity%2C coupled to transmembrane movement of substances activity%2C role in transmembrane transport and integral to membrane localization	0.424	-1.23913	0.00438109	0.0766349	yes	down	16.39	63.11	55.13	15.12	13.4	14.23	44.8767	14.25	GO:0006810;GO:0055085;GO:0016020;GO:0000324;GO:0016021;GO:0042626;GO:0015440;GO:0017111;GO:0000166;GO:0016887;GO:000552	BP:transport;BP:transmembrane transport;CC:membrane;CC:fungal-type vacuole;CC:integral component of membrane;MF:ATPase activity, coupled to transmembrane movement of substances;MF:peptide-transporting ATPase activity;MF:nucleoside-triphosphatase activity;MF:nucleotide binding;MF:ATPase activity;MF:ATP binding;
AFUB_069480		Protein of unknown function	0.424	-1.2385	0.0249227	0.160057	yes	down	33.83	73.81	216.33	33.32	32.3	33.85	107.99	33.1567	------	------
AFUB_041710	cnxH	Ortholog(s) have nitrate reductase (NADPH) activity and role in molybdopterin cofactor biosynthetic process	0.424	-1.23882	0.0499002	0.218785	yes	down	11.59	36.81	103.06	17.32	14.83	13.8	50.4867	15.3167	GO:0006777;GO:0032324;GO:0005829;GO:0019008;GO:0050464;GO:003036	BP:Mo-molybdopterin cofactor biosynthetic process;BP:molybdopterin cofactor biosynthetic process;CC:cytosol;CC:molybdopterin synthase complex;MF:nitrate reductas;MF:molybdopterin synthase activity;
AFUB_099350		Has domain(s) with predicted sequence-specific DNA binding RNA polymerase II transcription factor%2C zinc ion binding activity%2C role in regulation of transcription%2C DNA-dependent and nucleus localization	0.423	-1.23962	0.00773788	0.0999334	yes	down	6.92	24.63	31.82	6.45	6.35	7.04	21.1233	6.61333	GO:0006355;GO:0005634;GO:0042025;GO:0003677;GO:0008270;GO:000098	BP:regulation of transcription, DNA-templated;CC:nucleus;CC:host cell nucleus;MF:DNA binding;MF:zinc ion binding;MF:RNA polymerase II transcription factor activity, sequence-specific DNA binding;
AFUB_010190		Protein of unknown function	0.423	-1.24191	0.0129273	0.124978	yes	down	5.5	11.14	28.19	4.42	4.64	4.82	14.9433	4.62667	GO:0003333;GO:0016021;GO:001517	BP:amino acid transmembrane transport;CC:integral component of membrane;MF:amino acid transmembrane transporter activity;
AFUB_058160		Has domain(s) with predicted cation binding%2C hydrolase activity%2C hydrolyzing O-glycosyl compounds activity and role in carbohydrate metabolic process	0.422	-1.24566	0.0130519	0.125238	yes	down	15.54	31.37	80.66	12.17	11.92	15.34	42.5233	13.1433	GO:0005975;GO:0005978;GO:0005737;GO:0043169;GO:0003844;GO:0003824;GO:0004553;GO:010275	BP:carbohydrate metabolic process;BP:glycogen biosynthetic process;CC:cytoplasm;MF:cation binding;MF:1,4-alpha-glucan branching enzyme activity;MF:catalytic activity;MF:hydrolase activity, hydrolyzing O-glycosyl compounds;MF:1,4-alpha-glucan branching enzyme activit;
AFUB_033450		Protein of unknown function	0.421	-1.24678	0.00138978	0.0401785	yes	down	34.11	106.67	80.25	24.09	18.71	28.18	73.6767	23.66	GO:001602	CC:integral component of membrane;
AFUB_086150		Ortholog(s) have role in positive regulation of fumagillin biosynthetic process%2C pseurotin A biosynthetic process%2C positive regulation of pseurotin A biosynthetic process%2C fumagillin biosynthetic process	0.419	-1.25427	0.0227525	0.154274	yes	down	26.54	131.94	166.05	27.81	31.44	40.67	108.177	33.3067	GO:1902086;GO:1900790;GO:0006355;GO:1900851;GO:1902092;GO:0005634;GO:0042025;GO:0003677;GO:0008270;GO:000098	BP:fumagillin biosynthetic process;BP:pseurotin A biosynthetic process;BP:regulation of transcription, DNA-templated;BP:positive regulation of pseurotin A biosynthetic process;BP:positive regulation of fumagillin biosynthetic process;CC:nucleus;CC:host cell nucleus;MF:DNA binding;MF:zinc ion binding;MF:RNA polymerase II transcription factor activity, sequence-specific DNA binding;
AFUB_074790		Has domain(s) with predicted oxidoreductase activity%2C acting on the aldehyde or oxo group of donors%2C disulfide as acceptor activity and role in metabolic process	0.419	-1.25367	0.0270549	0.166041	yes	down	13.67	83.2	86.48	17.44	18.67	20.42	61.1167	18.8433	GO:0008152;GO:0009083;GO:0005947;GO:0005759;GO:0016624;GO:0003826;GO:000386	BP:metabolic process;BP:branched-chain amino acid catabolic process;CC:mitochondrial alpha-ketoglutarate dehydrogenase complex;CC:mitochondrial matrix;MF:oxidoreductase activity, acting on the aldehyde or oxo group of donors, disulfide as acceptor;MF:alpha-ketoacid dehydrogenase activity;MF:3-methyl-2-oxobutanoate dehydrogenas;
AFUB_071250		Has domain(s) with predicted coenzyme binding%2C UDP-glucose 4-epimerase%2C nucleotide binding activity and role in cellular metabolic process%2C galactose metabolic process	0.418	-1.25952	0.00976686	0.109066	yes	down	139.33	363.72	653	156.71	80.54	120.41	385.35	119.22	GO:0006012;GO:0033499;GO:0044237;GO:0005829;GO:0050662;GO:0003824;GO:000397	BP:galactose metabolic process;BP:galactose catabolic process via UDP-galactose;BP:cellular metabolic process;CC:cytosol;MF:coenzyme binding;MF:catalytic activity;MF:UDP-glucose 4-epimerase activity;
AFUB_097670		Protein of unknown function	0.417	-1.26031	0.011022	0.11645	yes	down	27.72	129.17	107.67	31.89	20.73	30.13	88.1867	27.5833	GO:0016021;GO:0020037;GO:0016705;GO:0022857;GO:0008270;GO:0003676;GO:000550	CC:integral component of membrane;MF:heme binding;MF:oxidoreductase activity, acting on paired donors, with incorporation or reduction of molecular oxygen;MF:transmembrane transporter activity;MF:zinc ion binding;MF:nucleic acid binding;MF:iron ion binding;
AFUB_098030		Protein of unknown function	0.417	-1.26031	0.011022	0.11645	yes	down	27.72	129.17	107.67	31.89	20.73	30.13	88.1867	27.5833	GO:0016021;GO:0020037;GO:0016705;GO:0022857;GO:0008270;GO:0003676;GO:000550	CC:integral component of membrane;MF:heme binding;MF:oxidoreductase activity, acting on paired donors, with incorporation or reduction of molecular oxygen;MF:transmembrane transporter activity;MF:zinc ion binding;MF:nucleic acid binding;MF:iron ion binding;
AFUB_025380		Protein of unknown function	0.416	-1.26515	6.79e-08	2.04e-05	yes	down	250.63	447.46	467.59	118	107.32	147.96	388.56	124.427	------	------
AFUB_068940		Protein of unknown function	0.416	-1.26529	0.0031173	0.0638444	yes	down	3.34	5.6	9.85	1.8	2.41	1.63	6.26333	1.94667	------	------
AFUB_001200		Ortholog(s) have carboxypeptidase activity and extracellular region localization	0.415	-1.2676	0.00550258	0.0859087	yes	down	196.31	653.46	929.73	195.97	171.72	178.11	593.167	181.933	GO:0006508;GO:0000324;GO:0005773;GO:0005576;GO:0004180;GO:000418	BP:proteolysis;CC:fungal-type vacuole;CC:vacuole;CC:extracellular region;MF:carboxypeptidase activity;MF:serine-type carboxypeptidase activity;
AFUB_069370		Has domain(s) with predicted protein binding activity	0.415	-1.26757	0.0181859	0.141961	yes	down	0.92	3.24	1.76	0.85	0.5	0.53	1.97333	0.626667	GO:0000122;GO:0030154;GO:0006355;GO:0006357;GO:0009653;GO:0005634;GO:0003677;GO:0000978;GO:000098	BP:negative regulation of transcription from RNA polymerase II promoter;BP:cell differentiation;BP:regulation of transcription, DNA-templated;BP:regulation of transcription from RNA polymerase II promoter;BP:anatomical structure morphogenesis;CC:nucleus;MF:DNA binding;MF:RNA polymerase II core promoter proximal region sequence-specific DNA binding;MF:RNA polymerase II transcription factor activit…
AFUB_074420		Has domain(s) with predicted iron ion binding%2C electron carrier%2C heme binding%2C oxidoreductase activity%2C acting on paired donors%2C with incorporation or reduction of molecular oxygen activity and role in oxidation-reduction process	0.413	-1.27603	0.0092311	0.106666	yes	down	10.35	49.8	41.14	10.2	9.99	11.02	33.7633	10.4033	GO:0055114;GO:0020037;GO:0016705;GO:0016712;GO:0005506;GO:000905	BP:oxidation-reduction process;MF:heme binding;MF:oxidoreductase activity, acting on paired donors, with incorporation or reduction of molecular oxygen;MF:oxidoreductase activity, acting on paired donors, with incorporation or reduction of molecular oxygen, reduced flavin or flavoprotein as one donor, and incorporation of one atom of oxygen;MF:iron ion binding;MF:electron carrier activity;
AFUB_020050		Has domain(s) with predicted chromatin binding%2C DNA binding activity	0.412	-1.27847	0.0045057	0.0775893	yes	down	37.43	65.48	156.99	30.15	21.58	27.59	86.6333	26.44	GO:0003682;GO:000367	MF:chromatin binding;MF:DNA binding;
AFUB_005710		Has domain(s) with predicted catalytic activity and role in metabolic process	0.412	-1.279	0.00684093	0.095096	yes	down	5.39	18.66	24.34	4.43	4.41	5.94	16.13	4.92667	GO:0008152;GO:0003824;GO:000841	BP:metabolic process;MF:catalytic activity;MF:CoA-transferase activity;
AFUB_053210		Protein of unknown function	0.411	-1.28436	0.00397248	0.0723007	yes	down	23.49	77.08	103.16	22.58	20.22	19.1	67.91	20.6333	GO:0016021;GO:000588	CC:integral component of membrane;CC:plasma membrane;
AFUB_056840		Protein of unknown function	0.411	-1.2825	0.00503011	0.0826796	yes	down	72.19	302.7	278.1	70.9	63.84	65.52	217.663	66.7533	GO:1901482;GO:1901481;GO:0090515;GO:0090514;GO:0090516;GO:0090513;GO:0090518;GO:0016021;GO:0000329;GO:0005302;GO:0061459;GO:0015189;GO:0005290;GO:0015194;GO:000531	BP:L-lysine import involved in cellular response to nitrogen starvation;BP:L-glutamate import involved in cellular response to nitrogen starvation;BP:L-glutamate transmembrane import into vacuole;BP:L-tyrosine transmembrane import into vacuole;BP:L-serine transmembrane import into vacuole;BP:L-histidine transmembrane import into vacuole;BP:L-arginine transmembrane import into vacuole;CC:integral …
AFUB_046630		Has domain(s) with predicted zinc ion binding%2C nucleotide binding%2C oxidoreductase activity and role in oxidation-reduction process	0.411	-1.28332	0.00825427	0.103389	yes	down	0.77	1.85	1.87	0.42	0.49	0.48	1.49667	0.463333	GO:0055114;GO:0008270;GO:001649	BP:oxidation-reduction process;MF:zinc ion binding;MF:oxidoreductase activity;
AFUB_100200		Has domain(s) with predicted ATP binding%2C RNA binding%2C ribonuclease III%2C ATP-dependent helicase activity and role in RNA processing	0.411	-1.28411	0.0274305	0.167435	yes	down	3.19	7.02	22.18	3.24	2.99	3.4	10.7967	3.21	GO:0090501;GO:0051607;GO:0030422;GO:0050688;GO:0006396;GO:0005737;GO:0016442;GO:0005634;GO:0004525;GO:0004386;GO:0016891;GO:0003676;GO:0046872;GO:0005524;GO:000372	BP:RNA phosphodiester bond hydrolysis;BP:defense response to virus;BP:production of siRNA involved in RNA interference;BP:regulation of defense response to virus;BP:RNA processing;CC:cytoplasm;CC:RISC complex;CC:nucleus;MF:ribonuclease III activity;MF:helicase activity;MF:endoribonuclease activity, producing 5'-phosphomonoesters;MF:nucleic acid binding;MF:metal ion binding;MF:ATP binding;MF:RNA b…
AFUB_065050		Has domain(s) with predicted nitronate monooxygenase activity and role in oxidation-reduction process	0.411	-1.2822	0.0365717	0.191092	yes	down	5.94	19.91	49.84	6.58	7.84	7.98	25.23	7.46667	GO:0055114;GO:0003824;GO:0018580;GO:005121	BP:oxidation-reduction process;MF:catalytic activity;MF:nitronate monooxygenase activity;MF:dioxygenase activity;
AFUB_050020		Has domain(s) with predicted hydrolase activity%2C acting on carbon-nitrogen (but not peptide) bonds activity	0.411	-1.28442	0.0459222	0.211342	yes	down	1.83	4.25	14.1	2.45	1.47	2.08	6.72667	2	GO:001681	MF:hydrolase activity, acting on carbon-nitroge;
AFUB_033460		Protein of unknown function	0.41	-1.28656	0.00456207	0.0779801	yes	down	122.56	494.63	390.59	115.69	79.78	116.14	335.927	103.87	GO:0003333;GO:0016021;GO:001517	BP:amino acid transmembrane transport;CC:integral component of membrane;MF:amino acid transmembrane transporter activity;
AFUB_055800		Protein of unknown function	0.409	-1.28862	0.012111	0.120713	yes	down	2	5.52	9.47	2.07	1.85	1.18	5.66333	1.7	GO:001602	CC:integral component of membrane;
AFUB_087440		Has domain(s) with predicted N-acetyltransferase activity	0.408	-1.29374	0.0116905	0.118067	yes	down	61.55	161.66	363.86	61.92	56.16	56.41	195.69	58.1633	GO:0017198;GO:1990189;GO:0008080;GO:000899	BP:N-terminal peptidyl-serine acetylation;MF:peptide-serine-N-acetyltransferase activity;MF:N-acetyltransferase activity;MF:ribosomal-protein-alanine N-acetyltransferase activity;
AFUB_050280		Has domain(s) with predicted protein binding%2C zinc ion binding%2C ubiquitin thiolesterase activity and role in ubiquitin-dependent protein catabolic process	0.408	-1.29161	0.0128746	0.124603	yes	down	28.99	79.06	175.97	26.9	28.31	29.35	94.6733	28.1867	GO:0008612;GO:0006511;GO:0016579;GO:0005737;GO:0034038;GO:0008270;GO:0005515;GO:000484	BP:peptidyl-lysine modification to peptidyl-hypusine;BP:ubiquitin-dependent protein catabolic process;BP:protein deubiquitination;CC:cytoplasm;MF:deoxyhypusine synthase activity;MF:zinc ion binding;MF:protein binding;MF:thiol-dependent ubiquitin-specific protease activity;
AFUB_058650		Has domain(s) with predicted role in transmembrane transport and integral to membrane localization	0.407	-1.29542	0.0119659	0.119939	yes	down	10.36	55.19	41.84	10.22	11.58	10.8	35.7967	10.8667	GO:0015802;GO:0055085;GO:0005887;GO:0016021;GO:0000329;GO:0022857;GO:001517	BP:basic amino acid transport;BP:transmembrane transport;CC:integral component of plasma membrane;CC:integral component of membrane;CC:fungal-type vacuole membrane;MF:transmembrane transporter activity;MF:basic amino acid transmembrane transporter activity;
AFUB_013350		Protein of unknown function	0.407	-1.29811	0.0140066	0.128503	yes	down	4.45	11.32	25.42	4.4	3.96	3.86	13.73	4.07333	------	------
AFUB_077430		Protein of unknown function	0.407	-1.29562	0.0265643	0.164984	yes	down	1.16	2.15	6.95	1.02	0.89	1.13	3.42	1.01333	------	------
AFUB_049840		Has domain(s) with predicted protein binding%2C acid phosphatase%2C metal ion binding activity	0.406	-1.30001	0.011384	0.117177	yes	down	6.17	15.32	34.86	5.95	5.36	5.41	18.7833	5.57333	GO:0016787;GO:0046872;GO:000399	MF:hydrolase activity;MF:metal ion binding;MF:acid phosphatase activity;
AFUB_096480		Has domain(s) with predicted substrate-specific transmembrane transporter activity%2C role in transmembrane transport and integral to membrane localization	0.405	-1.305	0.0205528	0.147772	yes	down	0.77	2.26	2.04	0.33	0.78	0.42	1.69	0.51	GO:0008643;GO:0055085;GO:0016021;GO:0016020;GO:0005886;GO:0005351;GO:002285	BP:carbohydrate transport;BP:transmembrane transport;CC:integral component of membrane;CC:membrane;CC:plasma membrane;MF:suga;MF:transmembrane transporter activity;
AFUB_072460		Protein of unknown function	0.404	-1.30868	0.000144082	0.00893406	yes	down	5.18	8.65	7.06	2.85	1.83	1.86	6.96333	2.18	GO:0005634;GO:0008270;GO:0000981;GO:000367	CC:nucleus;MF:zinc ion binding;MF:RNA polymerase II transcription factor activity, sequence-specific DNA binding;MF:DNA binding;
AFUB_092130		Has domain(s) with predicted zinc ion binding%2C DNA binding activity%2C role in transcription%2C DNA-templated and nucleus localization	0.404	-1.30934	0.00455793	0.0779801	yes	down	3.36	12.89	12.22	3.14	2.88	2.55	9.49	2.85667	GO:0006351;GO:0005634;GO:0008270;GO:0000981;GO:000367	BP:transcription, DNA-templated;CC:nucleus;MF:zinc ion binding;MF:RNA polymerase II transcription factor activity, sequence-specific DNA binding;MF:DNA binding;
AFUB_030690		Has domain(s) with predicted acid-amino acid ligase activity	0.404	-1.30888	0.029405	0.174155	yes	down	5.96	11.37	41.63	5.64	5.6	5.93	19.6533	5.72333	GO:0043161;GO:0000209;GO:0006511;GO:0016021;GO:0016881;GO:0016874;GO:006163	BP:proteasome-mediated ubiquitin-dependent protein catabolic process;BP:protein polyubiquitination;BP:ubiquitin-dependent protein catabolic process;CC:integral component of membrane;MF:acid-amino acid ligase activity;MF:ligase activity;MF:ubiquitin conjugating enzyme activity;
AFUB_044160		Protein of unknown function	0.402	-1.31625	0.00891603	0.106511	yes	down	1.04	1.4	3.47	0.52	0.67	0.58	1.97	0.59	------	------
AFUB_093330		Has domain(s) with predicted protein binding activity	0.402	-1.31546	0.030493	0.17631	yes	down	2.28	5.53	17.57	2.49	2.42	2.44	8.46	2.45	GO:000551	MF:protein binding;
AFUB_017810		Has domain(s) with predicted flavin adenine dinucleotide binding%2C UDP-N-acetylmuramate dehydrogenase activity and role in oxidation-reduction process	0.402	-1.31387	0.0445053	0.207996	yes	down	23.59	58.9	218.93	25.72	27.21	33.89	100.473	28.94	GO:0055114;GO:0050660;GO:0016614;GO:0008762;GO:0003824;GO:0071949;GO:001649	BP:oxidation-reduction process;MF:flavin adenine dinucleotide binding;MF:oxidoreductase activity, acting on CH-OH group of donors;MF:UDP-N-acetylmuramate dehydrogenase activity;MF:catalytic activity;MF:FAD binding;MF:oxidoreductase activity;
AFUB_018740		Has domain(s) with predicted protein binding activity	0.399	-1.32439	0.0107653	0.115228	yes	down	22.38	94.8	134.65	25.04	23.04	25.73	83.9433	24.6033	GO:0006886;GO:0005741;GO:0016021;GO:0015450;GO:000551	BP:intracellular protein transport;CC:mitochondrial outer membrane;CC:integral component of membrane;MF:P-P-bond-hydrolysis-driven protein transmembrane transporter activity;MF:protein binding;
AFUB_013310		Protein of unknown function	0.399	-1.32606	0.0386053	0.196999	yes	down	1.08	6.14	3.6	0.91	1.28	1.02	3.60667	1.07	GO:001602	CC:integral component of membrane;
AFUB_096370		Ortholog(s) have transcription regulatory region DNA binding%2C sequence-specific DNA binding activity and nucleus localization	0.398	-1.32773	1.56e-05	0.00181963	yes	down	28.45	65.24	44.4	14.68	12.08	15.85	46.03	14.2033	GO:0000821;GO:0006338;GO:0034251;GO:0042128;GO:0006355;GO:0006357;GO:0006808;GO:0010468;GO:0005634;GO:0003700;GO:0043565;GO:0008270;GO:0003677;GO:0000978;GO:000098	BP:regulation of arginine metabolic process;BP:chromatin remodeling;BP:regulation of cellular amide catabolic process;BP:nitrate assimilation;BP:regulation of transcription, DNA-templated;BP:regulation of transcription from RNA polymerase II promoter;BP:regulation of nitrogen utilization;BP:regulation of gene expression;CC:nucleus;MF:transcription factor activity, sequence-specific DNA binding;MF…
AFUB_060380		Has domain(s) with predicted ATP binding%2C ATPase activity%2C coupled to transmembrane movement of substances activity%2C role in transmembrane transport and integral to membrane localization	0.398	-1.32931	0.000523516	0.0214929	yes	down	37.32	113.95	115.95	29.32	23.87	26.71	89.0733	26.6333	GO:0006810;GO:0055085;GO:0016020;GO:0000324;GO:0016021;GO:0042626;GO:0015440;GO:000552	BP:transport;BP:transmembrane transport;CC:membrane;CC:fungal-type vacuole;CC:integral component of membrane;MF:ATPase activity, coupled to transmembrane movement of substances;MF:peptide-transporting ATPase activity;MF:ATP binding;
AFUB_041630		Has domain(s) with predicted protein binding activity	0.398	-1.32844	0.00226844	0.0540358	yes	down	3.16	8.47	13.53	2.63	2.2	2.6	8.38667	2.47667	GO:0015031;GO:0005789;GO:0016788;GO:0003723;GO:0005515;GO:004687	BP:protein transport;CC:endoplasmic reticulum membrane;MF:hydrolase activity, acting on ester bonds;MF:RNA binding;MF:protein binding;MF:metal ion binding;
AFUB_090540		Ortholog(s) have tetrahydroxynaphthalene reductase%2C versicolorin reductase activity%2C role in xanthone-containing compound biosynthetic process%2C melanin biosynthetic process%2C monodictyphenone biosynthetic process%2C sterigmatocystin biosynthetic process	0.397	-1.33179	0.00267982	0.0597666	yes	down	3.58	5.4	9.25	1.31	1.81	2.38	6.07667	1.83333	GO:0045461;GO:0044550;GO:1900815;GO:2001307;GO:0042438;GO:0008152;GO:0046148;GO:0005622;GO:0102132;GO:0016616;GO:0042469;GO:0004316;GO:0047039;GO:0102131;GO:001649	BP:sterigmatocystin biosynthetic process;BP:secondary metabolite biosynthetic process;BP:monodictyphenone biosynthetic process;BP:xanthone-containing compound biosynthetic process;BP:melanin biosynthetic process;BP:metabolic process;BP:pigment biosynthetic process;CC:intracellular;MF:3-oxo-pimeloyl-[acp] methyl ester reductase activity;MF:oxidoreductase activity, acting on the CH-OH group of dono…
AFUB_070000		Protein of unknown function	0.397	-1.33099	0.0053619	0.0854766	yes	down	1.31	2.82	2.23	0.8	0.58	0.55	2.12	0.643333	------	------
AFUB_052490		Ortholog(s) have extracellular region localization	0.395	-1.34177	0.0046981	0.0793997	yes	down	74.42	229.07	384.91	71.44	64.45	63.69	229.467	66.5267	GO:0006508;GO:0000324;GO:0005576;GO:0004177;GO:0008270;GO:0070006;GO:000823	BP:proteolysis;CC:fungal-type vacuole;CC:extracellular region;MF:aminopeptidase activity;MF:zinc ion binding;MF:metalloaminopeptidase activity;MF:metallopeptidase activity;
AFUB_015220		Has domain(s) with predicted protein binding activity	0.395	-1.33862	0.018874	0.142458	yes	down	1.71	5.86	8.06	2.28	1.11	1.18	5.21	1.52333	------	------
AFUB_096380		Has domain(s) with predicted sequence-specific DNA binding RNA polymerase II transcription factor%2C zinc ion binding activity%2C role in regulation of transcription%2C DNA-dependent and nucleus localization	0.394	-1.34436	0.00905751	0.106641	yes	down	2.58	10.42	9.46	1.75	1.69	3.21	7.48667	2.21667	GO:0006355;GO:0005634;GO:0042025;GO:0003677;GO:0008270;GO:000098	BP:regulation of transcription, DNA-templated;CC:nucleus;CC:host cell nucleus;MF:DNA binding;MF:zinc ion binding;MF:RNA polymerase II transcription factor activity, sequence-specific DNA binding;
AFUB_073320		Protein of unknown function	0.393	-1.348	9.09e-05	0.00659218	yes	down	7.42	13.66	16.81	5.17	2.81	3.37	12.63	3.78333	GO:0006412;GO:0005840;GO:000373	BP:translation;CC:ribosome;MF:structural constituent of ribosome;
AFUB_094940		Has domain(s) with predicted N-acetyltransferase activity	0.393	-1.34792	0.0186031	0.142224	yes	down	36.24	132.87	276.13	44.18	44.25	37.8	148.413	42.0767	GO:0008152;GO:0016798;GO:000808	BP:metabolic process;MF:hydrolase activity, acting on glycosyl bonds;MF:N-acetyltransferase activity;
AFUB_010360		Ortholog(s) have role in cellular response to osmotic stress%2C activation of MAPKK activity involved in osmosensory signaling pathway	0.391	-1.35499	0.000806866	0.0282376	yes	down	13.02	40.72	43.71	10.92	7.75	9.95	32.4833	9.54	GO:0000168;GO:0006468;GO:0071470;GO:0038066;GO:0051403;GO:0005737;GO:1990315;GO:0016772;GO:0106311;GO:0004713;GO:0004672;GO:0004709;GO:000552	BP:activation of MAPKK activity involved in osmosensory signaling pathway;BP:protein phosphorylation;BP:cellular response to osmotic stress;BP:p38MAPK cascade;BP:stress-activated MAPK cascade;CC:cytoplasm;CC:Mcs4 RR-MAPKKK complex;MF:transferase activity, transferring phosphorus-containing groups;MF:old GO;MF:protein tyrosine kinase activity;MF:protein kinase activity;MF:MAP kinase kinase kinase …
AFUB_061010	pepA	Ortholog(s) have endopeptidase activity%2C role in proteolysis and extracellular region localization	0.391	-1.35293	0.00275034	0.0597666	yes	down	9.34	36.77	32.78	8.39	7.85	6.83	26.2967	7.69	GO:0009405;GO:0006508;GO:0005576;GO:0004175;GO:000419	BP:pathogenesis;BP:proteolysis;CC:extracellular region;MF:endopeptidase activity;MF:aspartic-type endopeptidase activity;
AFUB_031520		Protein of unknown function	0.391	-1.35582	0.0205593	0.147772	yes	down	11.66	24.68	80.44	10.32	10.75	11.89	38.9267	10.9867	GO:0032259;GO:000816	BP:methylation;MF:methyltransferase activity;
AFUB_100800		Has domain(s) with predicted role in transmembrane transport and integral to membrane localization	0.391	-1.35443	0.024289	0.158134	yes	down	5.96	21.62	4.87	3.82	2.91	3.19	10.8167	3.30667	GO:0055085;GO:0016021;GO:0005887;GO:002285	BP:transmembrane transport;CC:integral component of membrane;CC:integral component of plasma membrane;MF:transmembrane transporter activity;
AFUB_070840		Protein of unknown function	0.391	-1.35498	0.0312789	0.178445	yes	down	2.08	4.16	13.1	1.49	1.38	2.64	6.44667	1.83667	------	------
AFUB_086960		Has domain(s) with predicted N-acetyltransferase activity	0.389	-1.36266	0.00820234	0.103288	yes	down	40.25	137.36	242.29	40.2	41.5	37.11	139.967	39.6033	GO:0016021;GO:0022857;GO:000808	CC:integral component of membrane;MF:transmembrane transporter activity;MF:N-acetyltransferase activity;
AFUB_013110		Has domain(s) with predicted role in transmembrane transport	0.389	-1.3609	0.0128467	0.124466	yes	down	17.57	108.87	71.04	20.33	18.9	18.2	65.8267	19.1433	GO:0055085;GO:0016021;GO:001602	BP:transmembrane transport;CC:integral component of membrane;CC:membrane;
AFUB_016150		Has domain(s) with predicted N-acetyltransferase activity	0.389	-1.36034	0.0140214	0.128508	yes	down	37.13	106.6	256.73	36.59	35.95	40.41	133.487	37.65	GO:000808	MF:N-acetyltransferase activity;
AFUB_036830		Has domain(s) with predicted hydrolase activity and role in metabolic process	0.389	-1.36341	0.0162838	0.135187	yes	down	69.12	142.64	450.21	70.12	50.78	66	220.657	62.3	GO:0008152;GO:0046474;GO:0005739;GO:001678	BP:metabolic process;BP:glycerophospholipid biosynthetic process;CC:mitochondrion;MF:hydrolase activity;
AFUB_100420		Has domain(s) with predicted iron ion binding%2C electron carrier%2C heme binding%2C oxidoreductase activity%2C acting on paired donors%2C with incorporation or reduction of molecular oxygen activity and role in oxidation-reduction process	0.389	-1.36075	0.0175812	0.14026	yes	down	2.31	5.55	15	2.25	1.92	2.3	7.62	2.15667	GO:0006694;GO:0055114;GO:0016021;GO:0004497;GO:0020037;GO:0016705;GO:0005506;GO:0008395;GO:000905	BP:steroid biosynthetic process;BP:oxidation-reduction process;CC:integral component of membrane;MF:monooxygenase activity;MF:heme binding;MF:oxidoreductase activity, acting on paired donors, with incorporation or reduction of molecular oxygen;MF:iron ion binding;MF:steroid hydroxylase activity;MF:electron carrier activity;
AFUB_018790		Protein of unknown function	0.388	-1.36585	0.00304049	0.0634805	yes	down	85.87	320.64	383.14	72.48	67.48	87.48	263.217	75.8133	------	------
AFUB_062000		Has domain(s) with predicted sequence-specific DNA binding RNA polymerase II transcription factor%2C zinc ion binding%2C DNA binding activity%2C role in regulation of transcription%2C DNA-dependent%2C transcription%2C DNA-templated and nucleus localization	0.388	-1.36596	0.00493764	0.0817575	yes	down	0.81	1.96	3.22	0.56	0.56	0.6	1.99667	0.573333	GO:0006355;GO:0006351;GO:0005634;GO:0042025;GO:0008270;GO:0003677;GO:000098	BP:regulation of transcription, DNA-templated;BP:transcription, DNA-templated;CC:nucleus;CC:host cell nucleus;MF:zinc ion binding;MF:DNA binding;MF:RNA polymerase II transcription factor activity, sequence-specific DNA binding;
AFUB_004720		Has domain(s) with predicted protein binding activity	0.388	-1.36417	0.0106568	0.114349	yes	down	10.21	58.34	43.67	9.54	11.22	11.7	37.4067	10.82	GO:000551	MF:protein binding;
AFUB_090250		Has domain(s) with predicted protein binding%2C nucleic acid binding%2C zinc ion binding%2C sequence-specific DNA binding transcription factor activity%2C role in regulation of transcription%2C DNA-dependent and nucleus localization	0.388	-1.36688	0.0131736	0.126004	yes	down	12.11	33.3	82.12	11.88	11.06	12.99	42.51	11.9767	GO:0000122;GO:0006355;GO:0005634;GO:0003700;GO:0008270;GO:0003676;GO:0000981;GO:000097	BP:negative regulation of transcription from RNA polymerase II promoter;BP:regulation of transcription, DNA-templated;CC:nucleus;MF:transcription factor activity, sequence-specific DNA binding;MF:zinc ion binding;MF:nucleic acid binding;MF:RNA polymerase II transcription factor activity, sequence-specific DNA binding;MF:RNA polymerase II regulatory region sequence-specific DNA binding;
AFUB_069000		Has domain(s) with predicted cofactor binding%2C dihydrolipoyllysine-residue (2-methylpropanoyl)transferase activity and role in fatty-acyl-CoA biosynthetic process	0.387	-1.37059	0.0223054	0.153465	yes	down	6.74	39.67	55.2	9.08	9.61	9.91	33.87	9.53333	GO:0008152;GO:0046949;GO:0005737;GO:0005739;GO:0031405;GO:0016746;GO:0016407;GO:0048037;GO:004375	BP:metabolic process;BP:fatty-acyl-CoA biosynthetic process;CC:cytoplasm;CC:mitochondrion;MF:lipoic acid binding;MF:transferase activity, transferring acyl groups;MF:acetyltransferase activity;MF:cofactor binding;MF:dihydrolipoyllysine-residu;
AFUB_037420		Protein of unknown function	0.385	-1.37712	0.00936675	0.107282	yes	down	1.59	3.18	7.46	1	1.05	1.41	4.07667	1.15333	GO:0006914;GO:0006865;GO:0016021;GO:000577	BP:autophagy;BP:amino acid transport;CC:integral component of membrane;CC:vacuolar membrane;
AFUB_059760		Protein of unknown function	0.385	-1.37786	0.010027	0.109943	yes	down	17.78	60.52	116.45	19.39	18.39	16.78	64.9167	18.1867	------	------
AFUB_092240		Has domain(s) with predicted protein binding activity	0.384	-1.381	0.0164496	0.135761	yes	down	5.94	9.93	36.49	5.14	4.17	5.31	17.4533	4.87333	GO:000551	MF:protein binding;
AFUB_087400		Protein of unknown function	0.383	-1.38273	0.00675999	0.0948192	yes	down	24.8	57.45	106.59	25.8	10.2	17.91	62.9467	17.97	------	------
AFUB_099340		Has domain(s) with predicted nucleotide binding%2C oxidoreductase activity and role in metabolic process	0.381	-1.39258	0.00909348	0.106641	yes	down	7.11	24.07	39.23	7.03	4.64	8.08	23.47	6.58333	GO:0008152;GO:001649	BP:metabolic process;MF:oxidoreductase activity;
AFUB_013940		Has domain(s) with predicted NAD binding%2C oxidoreductase activity%2C acting on the CH-OH group of donors%2C NAD or NADP as acceptor activity and role in oxidation-reduction process	0.381	-1.39325	0.0112425	0.117125	yes	down	9.32	30.51	61.42	8.26	10	9.73	33.75	9.33	GO:0008152;GO:0006412;GO:0055114;GO:0015934;GO:0005829;GO:0016616;GO:0016618;GO:0051287;GO:0003735;GO:0048037;GO:0030267;GO:000461	BP:metabolic process;BP:translation;BP:oxidation-reduction process;CC:large ribosomal subunit;CC:cytosol;MF:oxidoreductase activity, acting on the CH-OH group of donors, NAD or NADP as acceptor;MF:hydroxypyruvate reductase activity;MF:NAD binding;MF:structural constituent of ribosome;MF:cofactor binding;MF:glyoxylate reductas;MF:phosphoglycerate dehydrogenase activity;
AFUB_018030		Has domain(s) with predicted protein binding%2C zinc ion binding activity and intracellular localization	0.381	-1.39116	0.0247522	0.15919	yes	down	0.54	1.71	4.14	0.57	0.56	0.63	2.13	0.586667	GO:000551	MF:protein binding;
AFUB_020570		Has domain(s) with predicted transmembrane transporter activity%2C role in transmembrane transport and integral to membrane localization	0.381	-1.39188	0.0379093	0.194815	yes	down	8.73	13.9	71.76	8.26	8.42	9.07	31.4633	8.58333	GO:0055085;GO:0008643;GO:0016021;GO:002285	BP:transmembrane transport;BP:carbohydrate transport;CC:integral component of membrane;MF:transmembrane transporter activity;
AFUB_080410		Has domain(s) with predicted nucleotide binding activity	0.38	-1.39509	0.000805074	0.0282376	yes	down	2.55	5.93	6.53	1.46	1.46	1.38	5.00333	1.43333	GO:001649	MF:oxidoreductase activity;
AFUB_065400		Protein of unknown function	0.379	-1.4	0.0194929	0.144603	yes	down	1.98	4.94	3.22	0.93	0.56	1.48	3.38	0.99	GO:001602	CC:integral component of membrane;
AFUB_075770		Ortholog(s) have intracellular localization	0.379	-1.39801	0.026016	0.163549	yes	down	1.52	2.51	1.26	0.35	0.65	0.59	1.76333	0.53	GO:0006744;GO:0009405;GO:0043386;GO:0032259;GO:0005622;GO:000816	BP:ubiquinone biosynthetic process;BP:pathogenesis;BP:mycotoxin biosynthetic process;BP:methylation;CC:intracellular;MF:methyltransferase activity;
AFUB_089900		Has domain(s) with predicted nucleotide binding%2C oxidoreductase activity and role in metabolic process	0.378	-1.40244	0.0197386	0.145706	yes	down	6.91	14.91	48.45	6.28	7.19	5.66	23.4233	6.37667	GO:0008152;GO:0047936;GO:0016616;GO:001649	BP:metabolic process;MF:glucose 1-dehydrogenase [NA;MF:oxidoreductase activity, acting on the CH-OH group of donors, NAD or NADP as acceptor;MF:oxidoreductase activity;
AFUB_018840		Has domain(s) with predicted choline dehydrogenase%2C flavin adenine dinucleotide binding activity and role in alcohol metabolic process%2C oxidation-reduction process	0.377	-1.40622	0.0315036	0.179158	yes	down	1.21	1.85	7.71	0.91	1.11	0.91	3.59	0.976667	GO:0006066;GO:0055114;GO:0050660;GO:0016614;GO:0008812;GO:001649	BP:alcohol metabolic process;BP:oxidation-reduction process;MF:flavin adenine dinucleotide binding;MF:oxidoreductase activity, acting on CH-OH group of donors;MF:choline dehydrogenase activity;MF:oxidoreductase activity;
AFUB_004510		Has domain(s) with predicted transaminase%2C pyridoxal phosphate binding activity and role in cellular amino acid metabolic process%2C biosynthetic process	0.376	-1.41038	0.0204726	0.147772	yes	down	3.37	22.26	8.38	3.15	3.32	3.22	11.3367	3.23	GO:0006520;GO:0009058;GO:0006532;GO:0005829;GO:0003824;GO:0008483;GO:0030170;GO:000406	BP:cellular amino acid metabolic process;BP:biosynthetic process;BP:aspartate biosynthetic process;CC:cytosol;MF:catalytic activity;MF:transaminase activity;MF:pyridoxal phosphate binding;MF:L-aspartat;
AFUB_045360		Has domain(s) with predicted substrate-specific transmembrane transporter activity%2C role in transmembrane transport and integral to membrane localization	0.376	-1.40945	0.0386067	0.196999	yes	down	0.64	1.66	4.5	0.45	0.77	0.64	2.26667	0.62	GO:0008643;GO:0055085;GO:0016021;GO:0016020;GO:0005886;GO:0005351;GO:002285	BP:carbohydrate transport;BP:transmembrane transport;CC:integral component of membrane;CC:membrane;CC:plasma membrane;MF:suga;MF:transmembrane transporter activity;
AFUB_093610		Ortholog(s) have extracellular region localization	0.376	-1.41067	0.0465611	0.21256	yes	down	23.02	56.35	257.43	29.98	26.22	33.73	112.267	29.9767	GO:000557	CC:extracellular region;
AFUB_018310		Has domain(s) with predicted lyase activity and role in metabolic process	0.375	-1.41534	0.00304413	0.0634805	yes	down	11.48	28.98	57.44	9.66	8.79	8.49	32.6333	8.98	GO:0009231;GO:0008152;GO:0016829;GO:0003824;GO:0003935;GO:000552	BP:riboflavin biosynthetic process;BP:metabolic process;MF:lyase activity;MF:catalytic activity;MF:GTP cyclohydrolase II activity;MF:GTP binding;
AFUB_027040		Protein of unknown function	0.373	-1.42341	0.0116296	0.118067	yes	down	2.49	3.53	4.1	0.44	1.61	0.86	3.37333	0.97	GO:001602	CC:integral component of membrane;
AFUB_083160		Has domain(s) with predicted role in oxidation-reduction process	0.371	-1.43167	0.0140839	0.12875	yes	down	128.64	221.52	280.9	112.42	20.56	47.38	210.353	60.12	GO:0055114;GO:001649	BP:oxidation-reduction process;MF:oxidoreductase activity;
AFUB_101990		Has domain(s) with predicted sequence-specific DNA binding RNA polymerase II transcription factor%2C zinc ion binding%2C DNA binding activity%2C role in regulation of transcription%2C DNA-dependent%2C transcription%2C DNA-templated and nucleus localization	0.371	-1.42881	0.0151293	0.130419	yes	down	1.42	3.18	6.97	0.84	0.67	1.68	3.85667	1.06333	GO:0006355;GO:0006351;GO:0005634;GO:0042025;GO:0016021;GO:0008270;GO:0003677;GO:000098	BP:regulation of transcription, DNA-templated;BP:transcription, DNA-templated;CC:nucleus;CC:host cell nucleus;CC:integral component of membrane;MF:zinc ion binding;MF:DNA binding;MF:RNA polymerase II transcription factor activity, sequence-specific DNA binding;
AFUB_088070		Protein of unknown function	0.369	-1.4388	0.0186036	0.142224	yes	down	2.69	2.33	3.45	0.78	0.49	1.22	2.82333	0.83	GO:001602	CC:integral component of membrane;
AFUB_037520		Protein of unknown function	0.366	-1.45136	0.00192672	0.0486605	yes	down	5.82	17.38	26.15	4.94	4.38	3.99	16.45	4.43667	GO:001602	CC:integral component of membrane;
AFUB_056440		Ortholog(s) have methylcrotonoyl-CoA carboxylase activity and role in leucine catabolic process	0.366	-1.45184	0.0135022	0.126444	yes	down	10.93	57.36	87.12	12.88	12.76	15.75	51.8033	13.7967	GO:0006552;GO:0008152;GO:0005739;GO:0004485;GO:0016421;GO:0003824;GO:0046872;GO:0016874;GO:000552	BP:leucine catabolic process;BP:metabolic process;CC:mitochondrion;MF:methylcrotonoyl-CoA carboxylase activity;MF:CoA carboxylase activity;MF:catalytic activity;MF:metal ion binding;MF:ligase activity;MF:ATP binding;
AFUB_046540		Has domain(s) with predicted sequence-specific DNA binding RNA polymerase II transcription factor%2C zinc ion binding%2C DNA binding activity%2C role in regulation of transcription%2C DNA-dependent%2C transcription%2C DNA-templated and nucleus localization	0.366	-1.44855	0.0423525	0.203999	yes	down	0.65	1.96	6.11	0.61	0.64	1.06	2.90667	0.77	GO:0000435;GO:0006355;GO:0006351;GO:0005634;GO:0042025;GO:0003700;GO:0003677;GO:0000978;GO:0000981;GO:000827	BP:positive regulation of transcription from RNA polymerase II promoter by galactose;BP:regulation of transcription, DNA-templated;BP:transcription, DNA-templated;CC:nucleus;CC:host cell nucleus;MF:transcription factor activity, sequence-specific DNA binding;MF:DNA binding;MF:RNA polymerase II core promoter proximal region sequence-specific DNA binding;MF:RNA polymerase II transcription factor ac…
AFUB_029220		Protein of unknown function	0.365	-1.45258	0.0014825	0.0413949	yes	down	68.38	274.37	285.31	59.84	54.89	55.82	209.353	56.85	------	------
AFUB_101490		Has domain(s) with predicted substrate-specific transmembrane transporter activity%2C role in transmembrane transport and integral to membrane localization	0.365	-1.45586	0.0202752	0.147353	yes	down	6.08	51.28	35.65	7.19	8.12	9.81	31.0033	8.37333	GO:0008643;GO:0055085;GO:0016021;GO:0016020;GO:0005886;GO:0005351;GO:002285	BP:carbohydrate transport;BP:transmembrane transport;CC:integral component of membrane;CC:membrane;CC:plasma membrane;MF:suga;MF:transmembrane transporter activity;
AFUB_012590		Has domain(s) with predicted catalytic activity and role in metabolic process	0.364	-1.4565	0.0108016	0.115478	yes	down	2.28	2.94	10.24	0.93	1.73	1.46	5.15333	1.37333	GO:0019748;GO:0008152;GO:0016021;GO:0016207;GO:0016405;GO:0003824;GO:001687	BP:secondary metabolic process;BP:metabolic process;CC:integral component of membrane;MF:4-coumarate-CoA ligase activity;MF:CoA-ligase activity;MF:catalytic activity;MF:ligase activity;
AFUB_063290		Has domain(s) with predicted sequence-specific DNA binding transcription factor%2C sequence-specific DNA binding activity and role in regulation of transcription%2C DNA-dependent	0.364	-1.45773	0.011998	0.119993	yes	down	28.92	127.35	221.02	30.55	27.83	41.77	125.763	33.3833	GO:0006355;GO:0003700;GO:004356	BP:regulation of transcription, DNA-templated;MF:transcription factor activity, sequence-specific DNA binding;MF:sequence-specific DNA binding;
AFUB_070520		Has domain(s) with predicted nucleic acid binding%2C zinc ion binding activity and intracellular localization	0.364	-1.45877	0.0174705	0.139748	yes	down	10.16	67.29	43.7	10.82	6.82	15.46	40.3833	11.0333	GO:0006357;GO:0005634;GO:0000785;GO:0003676;GO:0000978;GO:000098	BP:regulation of transcription from RNA polymerase II promoter;CC:nucleus;CC:chromatin;MF:nucleic acid binding;MF:RNA polymerase II core promoter proximal region sequence-specific DNA binding;MF:RNA polymerase II transcription factor activity, sequence-specific DNA binding;
AFUB_073910		Has domain(s) with predicted N-acetyltransferase activity	0.361	-1.47055	0.00531596	0.0850783	yes	down	3.23	7.92	15.56	2.73	1.92	2.45	8.90333	2.36667	GO:0016021;GO:000808	CC:integral component of membrane;MF:N-acetyltransferase activity;
AFUB_041190		Protein of unknown function	0.361	-1.46938	0.010997	0.11645	yes	down	30.77	88.83	232.4	30.21	29.62	31.94	117.333	30.59	GO:0006749;GO:0016740;GO:000551	BP:glutathione metabolic process;MF:transferase activity;MF:protein binding;
AFUB_100170		Has domain(s) with predicted hydrolase activity and role in nucleotide catabolic process	0.361	-1.46851	0.0143391	0.128923	yes	down	3.85	7.63	25.2	2.85	3.24	3.51	12.2267	3.2	GO:0009166;GO:0016787;GO:0008768;GO:000016	BP:nucleotide catabolic process;MF:hydrolase activity;MF:UDP-sugar diphosphatase activity;MF:nucleotide binding;
AFUB_100670		Has domain(s) with predicted substrate-specific transmembrane transporter activity%2C role in transmembrane transport and integral to membrane localization	0.361	-1.46866	0.0166983	0.136859	yes	down	4.45	13.81	36.21	5.92	3.91	4.41	18.1567	4.74667	GO:0008643;GO:0055085;GO:0016021;GO:0016020;GO:0005886;GO:0005351;GO:002285	BP:carbohydrate transport;BP:transmembrane transport;CC:integral component of membrane;CC:membrane;CC:plasma membrane;MF:suga;MF:transmembrane transporter activity;
AFUB_018110		Has domain(s) with predicted 1-aminocyclopropane-1-carboxylate deaminase%2C pyridoxal phosphate binding activity and role in amine catabolic process	0.36	-1.47394	0.00791426	0.100932	yes	down	9.22	23.11	58.47	8.45	6.41	8.96	30.2667	7.94	GO:0009310;GO:0008660;GO:003017	BP:amine catabolic process;MF:1-aminocyclopropane-1-carboxylate deaminase activity;MF:pyridoxal phosphate binding;
AFUB_021060		Protein of unknown function	0.359	-1.47681	9.96e-05	0.00699557	yes	down	286.94	920.48	690.54	183.95	149.71	184.74	632.653	172.8	------	------
AFUB_037670		Has domain(s) with predicted ADP binding activity	0.359	-1.47971	0.0250162	0.160314	yes	down	7.72	8.79	51.91	6.68	5.13	5.89	22.8067	5.9	GO:004353	MF:ADP binding;
AFUB_008540		Has domain(s) with predicted amino acid transmembrane transporter activity%2C role in amino acid transmembrane transport and membrane localization	0.358	-1.48043	0.00921412	0.106666	yes	down	1.94	8.82	12.67	1.98	2.35	1.79	7.81	2.04	GO:0055085;GO:0003333;GO:0016020;GO:0016021;GO:0015171;GO:002285	BP:transmembrane transport;BP:amino acid transmembrane transport;CC:membrane;CC:integral component of membrane;MF:amino acid transmembrane transporter activity;MF:transmembrane transporter activity;
AFUB_095120		Protein of unknown function	0.356	-1.48843	0.000849352	0.0294847	yes	down	50.4	195.02	165.07	43.15	28.61	38.36	136.83	36.7067	GO:001602	CC:integral component of membrane;
AFUB_081740		Has domain(s) with predicted catalytic%2C carbohydrate binding activity%2C role in carbohydrate catabolic process and integral to membrane localization	0.356	-1.49038	0.00699661	0.0956697	yes	down	5.23	26.85	29.28	6.48	4.05	5.63	20.4533	5.38667	GO:0016052;GO:0016021;GO:0020037;GO:0030246;GO:0003824;GO:001649	BP:carbohydrate catabolic process;CC:integral component of membrane;MF:heme binding;MF:carbohydrate binding;MF:catalytic activity;MF:oxidoreductase activity;
AFUB_047000		Ortholog(s) have role in drug transmembrane transport	0.355	-1.49293	0.00687301	0.095096	yes	down	9.3	19.89	49.1	7.64	3.92	8.96	26.0967	6.84	GO:0006810;GO:1990961;GO:0055085;GO:0016021;GO:0016020;GO:0005886;GO:0016787;GO:0042626;GO:0017111;GO:0000166;GO:0016887;GO:000552	BP:transport;BP:drug transmembrane export;BP:transmembrane transport;CC:integral component of membrane;CC:membrane;CC:plasma membrane;MF:hydrolase activity;MF:ATPase activity, coupled to transmembrane movement of substances;MF:nucleoside-triphosphatase activity;MF:nucleotide binding;MF:ATPase activity;MF:ATP binding;
AFUB_074130		Has domain(s) with predicted role in proteolysis	0.353	-1.50412	0.00549807	0.0859087	yes	down	29.29	84.58	191.02	29.14	25.82	23.12	101.63	26.0267	GO:0006508;GO:0005829;GO:0008234;GO:001692	BP:proteolysis;CC:cytosol;MF:cysteine-type peptidase activity;MF:pyroglutamyl-peptidase activity;
AFUB_044540		Protein of unknown function	0.353	-1.50037	0.0110172	0.11645	yes	down	0.84	2.25	2.13	0.37	0.33	0.7	1.74	0.466667	------	------
AFUB_051170		Ortholog(s) have O-methyltransferase activity and role in fumitremorgin B biosynthetic process%2C verruculogen biosynthetic process	0.353	-1.50097	0.0348787	0.186886	yes	down	0.97	1.87	7.7	0.94	0.74	1	3.51333	0.893333	GO:1900772;GO:0032259;GO:1902181;GO:000817	BP:fumitremorgin B biosynthetic process;BP:methylation;BP:verruculogen biosynthetic process;MF:O-methyltransferase activity;
AFUB_097360		Protein of unknown function	0.352	-1.50445	0.0431856	0.205985	yes	down	1.22	1.78	11.02	1.04	1.15	1.34	4.67333	1.17667	GO:001602	CC:integral component of membrane;
AFUB_070500		Has domain(s) with predicted gamma-glutamyltransferase activity and role in glutathione metabolic process	0.351	-1.51131	0.00076778	0.0275024	yes	down	10.84	26.68	48.49	8.49	6.7	7.1	28.67	7.43	GO:0006751;GO:0006749;GO:0103068;GO:0102953;GO:003637	BP:glutathione catabolic process;BP:glutathione metabolic process;MF:leukotriene C4 gamma-glutamyl transferase activity;MF:hypoglycin A gamma-glutamyl transpeptidase activity;MF:glutathione hydrolase activity;
AFUB_061580		Ortholog(s) have hydrolase activity%2C role in glycolysis%2C penicillin biosynthetic process%2C nucleotide catabolic process%2C sterigmatocystin biosynthetic process and cytosol localization	0.351	-1.51133	0.00967981	0.108473	yes	down	33.07	104.92	256.59	31.65	37.33	30.81	131.527	33.2633	GO:0046477;GO:0009311;GO:0016139;GO:0009166;GO:0045461;GO:0005975;GO:0042318;GO:0006096;GO:0005737;GO:0005829;GO:0005576;GO:0016787;GO:0052692;GO:0030246;GO:000455	BP:glycosylceramide catabolic process;BP:oligosaccharide metabolic process;BP:glycoside catabolic process;BP:nucleotide catabolic process;BP:sterigmatocystin biosynthetic process;BP:carbohydrate metabolic process;BP:penicillin biosynthetic process;BP:glycolytic process;CC:cytoplasm;CC:cytosol;CC:extracellular region;MF:hydrolase activity;MF:raffinose alpha-galactosidase activity;MF:carbohydrate b…
AFUB_022920		Ortholog(s) have ammonium transmembrane transporter activity and role in nitrogen utilization%2C ammonium transport	0.348	-1.52333	8.68e-06	0.00113083	yes	down	459.13	1264.79	1069.92	279.97	208.43	251.66	931.28	246.687	GO:0019740;GO:0072488;GO:0015696;GO:0016021;GO:0016020;GO:0005887;GO:000851	BP:nitrogen utilization;BP:ammonium transmembrane transport;BP:ammonium transport;CC:integral component of membrane;CC:membrane;CC:integral component of plasma membrane;MF:ammonium transmembrane transporter activity;
AFUB_076020		Has domain(s) with predicted nucleotide binding%2C oxidoreductase activity and role in metabolic process	0.347	-1.52893	0.00626729	0.0925275	yes	down	3.29	9.37	20.2	2.35	2.7	3.25	10.9533	2.76667	GO:0008152;GO:001649	BP:metabolic process;MF:oxidoreductase activity;
AFUB_002910		Has domain(s) with predicted substrate-specific transmembrane transporter activity%2C role in transmembrane transport and integral to membrane localization	0.347	-1.52567	0.00670384	0.094659	yes	down	11.25	70.13	35.25	10.86	10.09	9.53	38.8767	10.16	GO:0008643;GO:0055085;GO:0016021;GO:0016020;GO:0005886;GO:002285	BP:carbohydrate transport;BP:transmembrane transport;CC:integral component of membrane;CC:membrane;CC:plasma membrane;MF:transmembrane transporter activity;
AFUB_025260		Protein of unknown function	0.347	-1.52694	0.0102581	0.111559	yes	down	0.62	1.38	3.04	0.4	0.46	0.42	1.68	0.426667	GO:0055114;GO:0018667;GO:0050661;GO:0050660;GO:000449	BP:oxidation-reduction process;MF:cyclohexanone monooxygenase activity;MF:NADP binding;MF:flavin adenine dinucleotide binding;MF:N,N-dimethylaniline monooxygenase activity;
AFUB_047250		Has domain(s) with predicted sequence-specific DNA binding RNA polymerase II transcription factor%2C zinc ion binding%2C DNA binding activity%2C role in regulation of transcription%2C DNA-dependent%2C transcription%2C DNA-templated and nucleus localization	0.347	-1.52659	0.0176858	0.14096	yes	down	1.11	2.36	7.88	1.07	0.72	1.07	3.78333	0.953333	GO:0006355;GO:0006351;GO:0005634;GO:0042025;GO:0016021;GO:0008270;GO:0003677;GO:000098	BP:regulation of transcription, DNA-templated;BP:transcription, DNA-templated;CC:nucleus;CC:host cell nucleus;CC:integral component of membrane;MF:zinc ion binding;MF:DNA binding;MF:RNA polymerase II transcription factor activity, sequence-specific DNA binding;
AFUB_017640		Protein of unknown function	0.346	-1.53264	0.0407696	0.20185	yes	down	2.36	1.97	9.31	1.59	0.67	1.25	4.54667	1.17	------	------
AFUB_017320		Has domain(s) with predicted catalytic activity%2C role in RNA metabolic process and intracellular localization	0.345	-1.53687	0.00857875	0.104798	yes	down	3.2	17.87	8.75	2.3	2.51	2.94	9.94	2.58333	GO:0016070;GO:0005622;GO:000382	BP:RNA metabolic process;CC:intracellular;MF:catalytic activity;
AFUB_071550		Has domain(s) with predicted intramolecular transferase activity	0.345	-1.53514	0.0218198	0.151543	yes	down	73.8	446.68	774.87	74.61	99.8	148.96	431.783	107.79	GO:0019746;GO:0006694;GO:0016104;GO:0016021;GO:0005811;GO:0016853;GO:0000250;GO:0016740;GO:0016866;GO:004230	BP:hopanoid biosynthetic process;BP:steroid biosynthetic process;BP:triterpenoid biosynthetic process;CC:integral component of membrane;CC:lipid particle;MF:isomerase activity;MF:lanosterol synthase activity;MF:transferase activity;MF:intramolecular transferase activity;MF:beta-amyrin synthase activity;
AFUB_101080		Protein of unknown function	0.345	-1.53713	0.0299049	0.175277	yes	down	0.72	0.89	5.56	0.48	0.61	0.69	2.39	0.593333	GO:0071947;GO:0005634;GO:0005737;GO:0070530;GO:000484	BP:protein deubiquitination involved in ubiquitin-dependent protein catabolic process;CC:nucleus;CC:cytoplasm;MF:K63-linked polyubiquitin binding;MF:thiol-dependent ubiquitin-specific protease activity;
AFUB_078870		Protein of unknown function	0.345	-1.53567	0.042265	0.203999	yes	down	0.75	2.41	6.35	1.22	0.7	0.44	3.17	0.786667	------	------
AFUB_091610		Has domain(s) with predicted oxidoreductase activity and role in oxidation-reduction process	0.344	-1.54123	0.0111093	0.116732	yes	down	68.75	422.45	125.97	54.32	52.26	55.41	205.723	53.9967	GO:0055114;GO:0051213;GO:001649	BP:oxidation-reduction process;MF:dioxygenase activity;MF:oxidoreductase activity;
AFUB_099900		Has domain(s) with predicted amino acid transmembrane transporter activity%2C role in amino acid transmembrane transport and membrane localization	0.343	-1.5424	0.00497673	0.0821023	yes	down	0.81	1.06	2.3	0.38	0.36	0.34	1.39	0.36	GO:0055085;GO:0003333;GO:0006865;GO:0006810;GO:0016020;GO:0016021;GO:0015171;GO:002285	BP:transmembrane transport;BP:amino acid transmembrane transport;BP:amino acid transport;BP:transport;CC:membrane;CC:integral component of membrane;MF:amino acid transmembrane transporter activity;MF:transmembrane transporter activity;
AFUB_055190		Has domain(s) with predicted protein binding activity	0.341	-1.5541	0.0172322	0.138955	yes	down	3	8.84	26.54	3.5	3.17	2.71	12.7933	3.12667	GO:000551	MF:protein binding;
AFUB_098070		Protein of unknown function	0.341	-1.5542	0.0179209	0.1418	yes	down	4.35	20.5	39.81	5.17	6.47	4.14	21.5533	5.26	------	------
AFUB_094770		Has domain(s) with predicted nucleotide binding%2C oxidoreductase activity and role in metabolic process	0.34	-1.55448	0.00697485	0.0956697	yes	down	57.54	252.23	453.58	60.04	65.62	62.71	254.45	62.79	GO:0008152;GO:001649	BP:metabolic process;MF:oxidoreductase activity;
AFUB_000260		Has domain(s) with predicted oxidoreductase activity and role in metabolic process	0.339	-1.5625	0.0133525	0.126268	yes	down	2.88	20.73	9.25	2.08	3.19	3.08	10.9533	2.78333	GO:0008152;GO:0018658;GO:0004497;GO:0071949;GO:001649	BP:metabolic process;MF:salicylate 1-monooxygenase activity;MF:monooxygenase activity;MF:FAD binding;MF:oxidoreductase activity;
AFUB_031200		Ortholog(s) have nitrate reductase (NADPH) activity and role in Mo-molybdopterin cofactor biosynthetic process	0.339	-1.5604	0.0222648	0.153397	yes	down	27.69	58.33	270.89	29.98	27.52	28.83	118.97	28.7767	GO:0006777;GO:0018315;GO:0032324;GO:0005829;GO:0005737;GO:0061599;GO:0050464;GO:0061598;GO:0046872;GO:000552	BP:Mo-molybdopterin cofactor biosynthetic process;BP:molybdenum incorporation into molybdenum-molybdopterin complex;BP:molybdopterin cofactor biosynthetic process;CC:cytosol;CC:cytoplasm;MF:molybdopterin molybdotransferase activity;MF:nitrate reductas;MF:molybdopterin adenylyltransferase activity;MF:metal ion binding;MF:ATP binding;
AFUB_033070		Has domain(s) with predicted 3-beta-hydroxy-delta5-steroid dehydrogenase%2C nucleotide binding activity and role in oxidation-reduction process%2C steroid biosynthetic process	0.337	-1.56942	0.00140845	0.0404495	yes	down	3.39	12.34	10.34	2.91	2	1.67	8.69	2.19333	GO:0006694;GO:0006696;GO:0055114;GO:0005783;GO:0000252;GO:0016616;GO:0016853;GO:000385	BP:steroid biosynthetic process;BP:ergosterol biosynthetic process;BP:oxidation-reduction process;CC:endoplasmic reticulum;MF:C-3 sterol dehydrogenas;MF:oxidoreductase activity, acting on the CH-OH group of donors, NAD or NADP as acceptor;MF:isomerase activity;MF:3-beta-hydroxy-delta5-steroid dehydrogenase activity;
AFUB_009450		Protein of unknown function	0.337	-1.56804	0.00749803	0.0984838	yes	down	29.24	64.06	205.69	26.52	19.54	27.07	99.6633	24.3767	------	------
AFUB_025140		Has domain(s) with predicted metal ion transmembrane transporter activity%2C role in transmembrane transport%2C metal ion transport and membrane localization	0.337	-1.57119	0.0363623	0.190891	yes	down	1.76	2.04	15.31	1.4	1.75	1.42	6.37	1.52333	GO:0001682;GO:0030001;GO:0055085;GO:0005655;GO:0000172;GO:0016021;GO:0016020;GO:004687	BP:tRNA 5'-leader removal;BP:metal ion transport;BP:transmembrane transport;CC:nucleolar ribonuclease P complex;CC:ribonuclease MRP complex;CC:integral component of membrane;CC:membrane;MF:metal ion transmembrane transporter activity;
AFUB_080440		Ortholog(s) have intracellular localization	0.333	-1.58543	0.014676	0.129956	yes	down	2.67	20.12	18.64	3.3	2.54	4.34	13.81	3.39333	GO:0005622;GO:0003824;GO:001678	CC:intracellular;MF:catalytic activity;MF:hydrolase activity;
AFUB_041660		Protein of unknown function	0.332	-1.59243	0.00425784	0.0752107	yes	down	0.9	1.55	1.37	0.22	0.4	0.36	1.27333	0.326667	GO:001602	CC:integral component of membrane;
AFUB_098060		Protein of unknown function	0.332	-1.59157	0.00643024	0.0927998	yes	down	9.05	26.34	66.53	8.78	6.89	8.84	33.9733	8.17	------	------
AFUB_049360		Ortholog(s) have intracellular localization	0.332	-1.58972	0.019992	0.146057	yes	down	6.94	26.13	78.73	10.6	7.14	8.87	37.2667	8.87	GO:0005622;GO:001674	CC:intracellular;MF:transferase activity, transferring acyl groups;
AFUB_024180		Ortholog(s) have role in establishment or maintenance of cell polarity%2C membrane raft organization and apical plasma membrane localization	0.331	-1.596	0.0357529	0.189091	yes	down	0.99	2.41	11.06	1.25	1.19	0.95	4.82	1.13	GO:0031579;GO:0007163;GO:0072659;GO:0016600;GO:0016324;GO:0031410;GO:0016020;GO:000588	BP:membrane raft organization;BP:establishment or maintenance of cell polarity;BP:protein localization to plasma membrane;CC:flotillin complex;CC:apical plasma membrane;CC:cytoplasmic vesicle;CC:membrane;CC:plasma membrane;
AFUB_031880		Protein of unknown function	0.33	-1.60008	0.0147382	0.129956	yes	down	140.21	388.43	1401.24	157.4	147.42	148.73	643.293	151.183	GO:0009116;GO:0005737;GO:0004845;GO:001675	BP:nucleoside metabolic process;CC:cytoplasm;MF:uracil phosphoribosyltransferase activity;MF:transferase activity, transferring glycosyl groups;
AFUB_044440		Ortholog(s) have aminopeptidase activity and role in cellular protein catabolic process	0.329	-1.60208	0.0143208	0.128888	yes	down	6.74	13.33	51.35	5.56	3.89	7.58	23.8067	5.67667	GO:0044257;GO:000417	BP:cellular protein catabolic process;MF:aminopeptidase activity;
AFUB_016820		Has domain(s) with predicted sequence-specific DNA binding RNA polymerase II transcription factor%2C zinc ion binding activity%2C role in regulation of transcription%2C DNA-dependent and nucleus localization	0.327	-1.61365	0.00204228	0.0508646	yes	down	2.2	8.98	11.36	1.93	1.81	1.68	7.51333	1.80667	GO:0006355;GO:0005634;GO:0042025;GO:0003677;GO:0008270;GO:000098	BP:regulation of transcription, DNA-templated;CC:nucleus;CC:host cell nucleus;MF:DNA binding;MF:zinc ion binding;MF:RNA polymerase II transcription factor activity, sequence-specific DNA binding;
AFUB_094760		Has domain(s) with predicted glutamate-ammonia ligase activity and role in glutamine biosynthetic process	0.326	-1.61673	0.00120035	0.0369276	yes	down	39.06	128.88	223.17	30.26	30.24	32.92	130.37	31.14	GO:0006807;GO:0006542;GO:0004356;GO:000382	BP:nitrogen compound metabolic process;BP:glutamine biosynthetic process;MF:glutamate-ammonia ligase activity;MF:catalytic activity;
AFUB_048590		Has domain(s) with predicted flavin adenine dinucleotide binding%2C oxidoreductase activity%2C acting on CH-OH group of donors activity and role in oxidation-reduction process	0.326	-1.6158	0.0395093	0.199342	yes	down	0.75	1.18	3.98	0.38	0.5	0.53	1.97	0.47	GO:0006695;GO:0055114;GO:0009116;GO:0005829;GO:0050660;GO:0016614;GO:0005524;GO:0003824;GO:0016757;GO:0004631;GO:0016491;GO:007194	BP:cholesterol biosynthetic process;BP:oxidation-reduction process;BP:nucleoside metabolic process;CC:cytosol;MF:flavin adenine dinucleotide binding;MF:oxidoreductase activity, acting on CH-OH group of donors;MF:ATP binding;MF:catalytic activity;MF:transferase activity, transferring glycosyl groups;MF:phosphomevalonate kinase activity;MF:oxidoreductase activity;MF:FAD binding;
AFUB_071330		Protein of unknown function	0.324	-1.62612	1.59e-05	0.00183762	yes	down	10.98	19.68	34.68	6.14	5.02	4.67	21.78	5.27667	------	------
AFUB_011350		Protein of unknown function	0.324	-1.62415	0.000579445	0.0225532	yes	down	104.91	478.78	327.65	79.62	73.46	69.18	303.78	74.0867	GO:0034488;GO:0016021;GO:0071627;GO:001517	BP:basic amino acid transmembrane export from vacuole;CC:integral component of membrane;CC:integral component of fungal-type vacuolar membrane;MF:basic amino acid transmembrane transporter activity;
AFUB_098050		Protein of unknown function	0.324	-1.6265	0.0102613	0.111559	yes	down	7.88	19.37	59.86	5.25	7.49	7.51	29.0367	6.75	------	------
AFUB_036290		Ortholog(s) have role in secondary metabolite biosynthetic process%2C cellular response to drug	0.322	-1.63633	9.53e-09	3.43e-06	yes	down	745.27	1568.14	1713.23	354.78	268.51	364.46	1342.21	329.25	GO:0044550;GO:0035690;GO:0055085;GO:0016021;GO:0071627;GO:0005887;GO:002285	BP:secondary metabolite biosynthetic process;BP:cellular response to drug;BP:transmembrane transport;CC:integral component of membrane;CC:integral component of fungal-type vacuolar membrane;CC:integral component of plasma membrane;MF:transmembrane transporter activity;
AFUB_082490		Has domain(s) with predicted nucleic acid binding activity	0.321	-1.63737	0.00107329	0.0345825	yes	down	15.85	75.38	75.29	13.24	12.49	13.95	55.5067	13.2267	GO:0006357;GO:0005634;GO:000367	BP:regulation of transcription from RNA polymerase II promoter;CC:nucleus;MF:nucleic acid binding;
AFUB_018300		Ortholog(s) have intracellular localization	0.319	-1.64788	0.00312851	0.0639282	yes	down	156.4	603.38	1140.24	144.02	154.9	140.72	633.34	146.547	GO:0009231;GO:0005622;GO:0003935;GO:0016829;GO:000552	BP:riboflavin biosynthetic process;CC:intracellular;MF:GTP cyclohydrolase II activity;MF:lyase activity;MF:GTP binding;
AFUB_056470		Ortholog(s) have methylcrotonoyl-CoA carboxylase activity and role in leucine catabolic process	0.319	-1.64681	0.00653935	0.0934742	yes	down	13.78	76.85	116.45	15.59	13.27	19.36	69.0267	16.0733	GO:0006552;GO:1905202;GO:0005739;GO:0004658;GO:0004485;GO:001687	BP:leucine catabolic process;CC:methylcrotonoyl-CoA carboxylase complex;CC:mitochondrion;MF:propionyl-CoA carboxylase activity;MF:methylcrotonoyl-CoA carboxylase activity;MF:ligase activity;
AFUB_097660		Protein of unknown function	0.318	-1.65207	0.00209586	0.0512062	yes	down	143.46	829.92	645.66	142.82	96.72	140.49	539.68	126.677	------	------
AFUB_014900		Has domain(s) with predicted FMN binding%2C riboflavin reductase (NADPH) activity and role in oxidation-reduction process	0.317	-1.65844	0.0003745	0.017092	yes	down	15.48	57.11	67.16	10.21	9.52	13.17	46.5833	10.9667	GO:0055114;GO:0042602;GO:0016491;GO:0048037;GO:001018	BP:oxidation-reduction process;MF:riboflavin reductas;MF:oxidoreductase activity;MF:cofactor binding;MF:FMN binding;
AFUB_102080		Has domain(s) with predicted protein binding activity	0.314	-1.67298	0.0179764	0.1418	yes	down	1.62	3.29	15.86	1.28	1.43	1.94	6.92333	1.55	GO:000551	MF:protein binding;
AFUB_100930		Has domain(s) with predicted methyltransferase activity and role in metabolic process	0.314	-1.67344	0.0198331	0.145924	yes	down	4.97	9.08	43.03	2.78	4.01	6.03	19.0267	4.27333	GO:0032259;GO:0008152;GO:000816	BP:methylation;BP:metabolic process;MF:methyltransferase activity;
AFUB_081650		Has domain(s) with predicted structural constituent of cell wall activity and fungal-type cell wall localization	0.313	-1.67691	0.0304157	0.17609	yes	down	6.07	12.51	36.07	1.12	5.84	5.32	18.2167	4.09333	GO:0006457;GO:0005576;GO:0009277;GO:0005199;GO:0016887;GO:000552	BP:protein folding;CC:extracellular region;CC:fungal-type cell wall;MF:structural constituent of cell wall;MF:ATPase activity;MF:ATP binding;
AFUB_074710		Has domain(s) with predicted oxidoreductase activity%2C acting on the aldehyde or oxo group of donors%2C NAD or NADP as acceptor%2C 1-pyrroline-5-carboxylate dehydrogenase activity and role in oxidation-reduction process%2C proline biosynthetic process	0.312	-1.67982	0.0094738	0.107549	yes	down	33.4	131.6	352.75	40.28	35.72	39.96	172.583	38.6533	GO:0006561;GO:0010133;GO:0008152;GO:0055114;GO:0005759;GO:0016620;GO:0003842;GO:001649	BP:proline biosynthetic process;BP:proline catabolic process to glutamate;BP:metabolic process;BP:oxidation-reduction process;CC:mitochondrial matrix;MF:oxidoreductase activity, acting on the aldehyde or oxo group of donors, NAD or NADP as acceptor;MF:1-pyrroline-5-carboxylate dehydrogenase activity;MF:oxidoreductase activity;
AFUB_047750		Has domain(s) with predicted primary amine oxidase%2C quinone binding%2C copper ion binding activity and role in oxidation-reduction process%2C amine metabolic process	0.312	-1.67846	0.0130657	0.125238	yes	down	19.37	80.77	221.93	19.8	22.3	30	107.357	24.0333	GO:0055114;GO:0009308;GO:0048038;GO:0005507;GO:000813	BP:oxidation-reduction process;BP:amine metabolic process;MF:quinone binding;MF:copper ion binding;MF:primary amine oxidase activity;
AFUB_041570		Protein of unknown function	0.312	-1.6816	0.0317393	0.179466	yes	down	0.52	3.67	3.07	0.33	0.6	0.74	2.42	0.556667	GO:001602	CC:integral component of membrane;
AFUB_071760		Has domain(s) with predicted methyltransferase activity	0.311	-1.68554	0.000218412	0.0117519	yes	down	3.12	3.71	5.91	1.23	0.55	1.28	4.24667	1.02	GO:0044550;GO:0032259;GO:000816	BP:secondary metabolite biosynthetic process;BP:methylation;MF:methyltransferase activity;
AFUB_011270		Has domain(s) with predicted role in transmembrane transport and integral to membrane localization	0.311	-1.68288	0.0430244	0.205543	yes	down	0.43	0.36	1.35	0.11	0.08	0.32	0.713333	0.17	GO:0055085;GO:0031224;GO:0016021;GO:0005887;GO:002285	BP:transmembrane transport;CC:intrinsic component of membrane;CC:integral component of membrane;CC:integral component of plasma membrane;MF:transmembrane transporter activity;
AFUB_042030		Has domain(s) with predicted calcium ion binding%2C calcium-dependent phospholipid binding activity	0.31	-1.69013	0.0198513	0.145938	yes	down	7.95	14.43	83.73	7.88	7.06	8.46	35.37	7.8	GO:0005737;GO:0005544;GO:000550	CC:cytoplasm;MF:calcium-dependent phospholipid binding;MF:calcium ion binding;
AFUB_101470		Has domain(s) with predicted magnesium ion binding%2C phosphatase activity and role in nucleotide metabolic process	0.309	-1.69491	0.00137354	0.0400957	yes	down	37.07	177.05	223.59	33.72	30.63	34.99	145.903	33.1133	GO:0009117;GO:0071590;GO:0071592;GO:0006190;GO:0016791;GO:0000287;GO:005048	BP:nucleotide metabolic process;BP:nicotinamide riboside biosynthetic process;BP:nicotinic acid riboside biosynthetic process;BP:inosine salvage;MF:phosphatase activity;MF:magnesium ion binding;MF:IMP 5'-nucleotidase activity;
AFUB_057840		Protein of unknown function	0.309	-1.69525	0.00636675	0.0925682	yes	down	16.85	35.75	129.05	14.6	12.43	13.27	60.55	13.4333	GO:0016020;GO:004687	CC:membrane;MF:metal ion binding;
AFUB_003160		Protein of unknown function	0.308	-1.69851	0.00339344	0.0660399	yes	down	5.12	15.3	36.74	4.84	3.99	3.93	19.0533	4.25333	GO:001602	CC:integral component of membrane;
AFUB_094630		Has domain(s) with predicted protein binding%2C zinc ion binding activity	0.308	-1.69776	0.00545806	0.0859087	yes	down	72.46	328.64	92.72	44.51	22.76	51.22	164.607	39.4967	GO:0046872;GO:0061630;GO:000827	MF:metal ion binding;MF:ubiquitin protein ligase activity;MF:zinc ion binding;
AFUB_099300		Protein of unknown function	0.308	-1.70037	0.0187911	0.142458	yes	down	6.23	17.04	73.07	6.24	8.23	6.5	32.1133	6.99	GO:0036088;GO:000872	BP:D-serine catabolic process;MF:D-serine ammonia-lyase activity;
AFUB_028939		Has domain(s) with predicted catalytic%2C pyridoxal phosphate binding activity and role in metabolic process	0.307	-1.70494	0.00651589	0.093436	yes	down	113.23	391.84	1077.86	122.32	110	116.43	527.643	116.25	GO:0008152;GO:0003824;GO:0030170;GO:000848	BP:metabolic process;MF:catalytic activity;MF:pyridoxal phosphate binding;MF:transaminase activity;
AFUB_097230		Has domain(s) with predicted catalytic%2C pyridoxal phosphate binding activity and role in biosynthetic process	0.307	-1.70563	0.00749269	0.0984838	yes	down	17.61	57.67	170.08	18.84	16.53	18.63	81.7867	18	GO:0009058;GO:0003824;GO:0030170;GO:000848	BP:biosynthetic process;MF:catalytic activity;MF:pyridoxal phosphate binding;MF:transaminase activity;
AFUB_017630		Has domain(s) with predicted N-acetyltransferase activity	0.307	-1.70532	0.0166913	0.136859	yes	down	8.89	48.39	128.27	13.25	12.73	14.58	61.85	13.52	GO:0017198;GO:1990189;GO:0008080;GO:000899	BP:N-terminal peptidyl-serine acetylation;MF:peptide-serine-N-acetyltransferase activity;MF:N-acetyltransferase activity;MF:ribosomal-protein-alanine N-acetyltransferase activity;
AFUB_022210		Has domain(s) with predicted nucleic acid binding%2C zinc ion binding%2C sequence-specific DNA binding transcription factor activity%2C role in regulation of transcription%2C DNA-dependent and nucleus localization	0.307	-1.70583	0.0233976	0.156022	yes	down	0.18	0.47	1.34	0.15	0.06	0.24	0.663333	0.15	GO:0006355;GO:0031048;GO:0005634;GO:0031380;GO:0003700;GO:0004386;GO:0008270;GO:0003676;GO:0046872;GO:000372	BP:regulation of transcription, DNA-templated;BP:chromatin silencing by small RNA;CC:nucleus;CC:nuclear RNA-directed RNA polymerase complex;MF:transcription factor activity, sequence-specific DNA binding;MF:helicase activity;MF:zinc ion binding;MF:nucleic acid binding;MF:metal ion binding;MF:RNA binding;
AFUB_044000		Protein of unknown function	0.307	-1.70422	0.0235951	0.156398	yes	down	0.79	2.74	6.17	0.3	0.79	1.07	3.23333	0.72	------	------
AFUB_096130		Has domain(s) with predicted iron ion binding%2C electron carrier%2C heme binding%2C oxidoreductase activity%2C acting on paired donors%2C with incorporation or reduction of molecular oxygen activity and role in oxidation-reduction process	0.306	-1.70808	0.00594688	0.0904975	yes	down	9.62	66.59	66.91	10.34	8.04	13.87	47.7067	10.75	GO:0055114;GO:0016021;GO:0004497;GO:0020037;GO:0016705;GO:0005506;GO:000905	BP:oxidation-reduction process;CC:integral component of membrane;MF:monooxygenase activity;MF:heme binding;MF:oxidoreductase activity, acting on paired donors, with incorporation or reduction of molecular oxygen;MF:iron ion binding;MF:electron carrier activity;
AFUB_101370		Ortholog(s) have extracellular region localization	0.306	-1.70832	0.0454157	0.210246	yes	down	0.54	1.51	4.61	0.23	0.48	0.77	2.22	0.493333	GO:000557	CC:extracellular region;
AFUB_018780		Protein of unknown function	0.305	-1.7134	0.0003394	0.0158935	yes	down	61.08	248.85	260.66	53.81	36.49	39.16	190.197	43.1533	------	------
AFUB_058080		Ortholog(s) have fibrinogen binding activity	0.305	-1.71498	0.00215493	0.0523649	yes	down	33.86	202.99	204.72	32.44	29.67	37.12	147.19	33.0767	GO:0016021;GO:0016787;GO:0016884;GO:0004040;GO:007005	CC:integral component of membrane;MF:hydrolase activity;MF:carbon-nitrogen ligase activity, with glutamine as amido-N-donor;MF:amidase activity;MF:fibrinogen binding;
AFUB_042450		Has domain(s) with predicted methyltransferase%2C nucleotide binding%2C precorrin-2 dehydrogenase activity and role in oxidation-reduction process%2C siroheme biosynthetic process	0.305	-1.71108	0.0136306	0.126998	yes	down	28.24	98.15	339.09	30.84	37.37	32.8	155.16	33.67	GO:0000103;GO:0006779;GO:0019354;GO:0008152;GO:0032259;GO:0055114;GO:0008168;GO:0004851;GO:0043115;GO:001649	BP:sulfate assimilation;BP:porphyrin-containing compound biosynthetic process;BP:siroheme biosynthetic process;BP:metabolic process;BP:methylation;BP:oxidation-reduction process;MF:methyltransferase activity;MF:uroporphyrin-III C-methyltransferase activity;MF:precorrin-2 dehydrogenase activity;MF:oxidoreductase activity;
AFUB_066430		Has domain(s) with predicted N-acetyltransferase activity	0.304	-1.71892	0.0070134	0.0956697	yes	down	14.91	44.26	138.18	14.92	13.06	15.03	65.7833	14.3367	GO:000808	MF:N-acetyltransferase activity;
AFUB_019120		Has domain(s) with predicted role in transmembrane transport and integral to membrane localization	0.303	-1.7211	0.00490045	0.0815926	yes	down	0.9	2.61	5.57	0.78	0.57	0.66	3.02667	0.67	GO:1990961;GO:0055085;GO:0005887;GO:0016021;GO:0022857;GO:004291	BP:drug transmembrane export;BP:transmembrane transport;CC:integral component of plasma membrane;CC:integral component of membrane;MF:transmembrane transporter activity;MF:xenobiotic transporter activity;
AFUB_080230		Has domain(s) with predicted protein binding activity	0.303	-1.72033	0.0095329	0.107812	yes	down	3.37	5.62	25.94	2.25	2.12	3.27	11.6433	2.54667	GO:000551	MF:protein binding;
AFUB_028300		Has domain(s) with predicted carbon-sulfur lyase activity and role in metabolic process	0.301	-1.7314	0.0116013	0.118067	yes	down	5.25	14.56	54.66	6.04	4.31	5.71	24.8233	5.35333	GO:0008152;GO:0046872;GO:001684	BP:metabolic process;MF:metal ion binding;MF:carbon-sulfur lyase activity;
AFUB_071220		Has domain(s) with predicted role in biosynthetic process	0.298	-1.74893	0.00237396	0.0554396	yes	down	21.79	68.53	125.8	22.54	8.44	16.5	72.04	15.8267	GO:0009058;GO:0016021;GO:0016740;GO:001675	BP:biosynthetic process;CC:integral component of membrane;MF:transferase activity;MF:transferase activity, transferring glycosyl groups;
AFUB_016450		Ortholog(s) have nucleus localization	0.298	-1.7453	0.0356889	0.189091	yes	down	0.39	1.66	1.56	0.17	0.35	0.28	1.20333	0.266667	GO:0009405;GO:0071456;GO:0005634;GO:004698	BP:pathogenesis;BP:cellular response to hypoxia;CC:nucleus;MF:protein dimerization activity;
AFUB_066460		Protein of unknown function	0.297	-1.74951	0.00176226	0.0461939	yes	down	17.46	39.34	112.24	11.35	10.45	14.78	56.3467	12.1933	------	------
AFUB_096120		Has domain(s) with predicted iron ion binding%2C electron carrier%2C heme binding%2C oxidoreductase activity%2C acting on paired donors%2C with incorporation or reduction of molecular oxygen activity and role in oxidation-reduction process	0.297	-1.75316	0.00276693	0.0597666	yes	down	9.41	59.84	57.98	9.25	7.94	10.62	42.41	9.27	GO:0055114;GO:0016021;GO:0004497;GO:0020037;GO:0016705;GO:0005506;GO:000905	BP:oxidation-reduction process;CC:integral component of membrane;MF:monooxygenase activity;MF:heme binding;MF:oxidoreductase activity, acting on paired donors, with incorporation or reduction of molecular oxygen;MF:iron ion binding;MF:electron carrier activity;
AFUB_041050		Protein of unknown function	0.297	-1.75324	0.0067004	0.094659	yes	down	0.94	5.22	7.7	1.11	0.82	1.08	4.62	1.00333	------	------
AFUB_044790		Ortholog(s) have oxidoreductase activity	0.296	-1.75442	0.0201235	0.146621	yes	down	0.86	1.39	7.41	0.67	0.71	0.67	3.22	0.683333	GO:0032259;GO:0055114;GO:0016021;GO:0004497;GO:0020037;GO:0016705;GO:0008168;GO:0005506;GO:0009055;GO:001649	BP:methylation;BP:oxidation-reduction process;CC:integral component of membrane;MF:monooxygenase activity;MF:heme binding;MF:oxidoreductase activity, acting on paired donors, with incorporation or reduction of molecular oxygen;MF:methyltransferase activity;MF:iron ion binding;MF:electron carrier activity;MF:oxidoreductase activity;
AFUB_093120		Has domain(s) with predicted nucleic acid binding%2C zinc ion binding activity and intracellular localization	0.295	-1.75966	0.00632016	0.0925682	yes	down	15.54	72.15	160.59	15.69	16.02	21.08	82.76	17.5967	GO:0006357;GO:0005634;GO:0000977;GO:0003676;GO:0000981;GO:000827	BP:regulation of transcription from RNA polymerase II promoter;CC:nucleus;MF:RNA polymerase II regulatory region sequence-specific DNA binding;MF:nucleic acid binding;MF:RNA polymerase II transcription factor activity, sequence-specific DNA binding;MF:zinc ion binding;
AFUB_017920		Has domain(s) with predicted role in transmembrane transport and integral to membrane localization	0.295	-1.76319	0.0298353	0.174983	yes	down	0.45	1.12	4.23	0.25	0.56	0.41	1.93333	0.406667	GO:0055085;GO:0031224;GO:0016021;GO:0005887;GO:002285	BP:transmembrane transport;CC:intrinsic component of membrane;CC:integral component of membrane;CC:integral component of plasma membrane;MF:transmembrane transporter activity;
AFUB_101970		Has domain(s) with predicted catalytic activity and role in metabolic process	0.295	-1.76174	0.0438319	1	yes	down	0.71	0.61	0.9	0.16	0.09	0.27	0.74	0.173333	GO:0008152;GO:0005739;GO:0003824;GO:0018773;GO:001678	BP:metabolic process;CC:mitochondrion;MF:catalytic activity;MF:acetylpyruvate hydrolase activity;MF:hydrolase activity;
AFUB_020040		Has domain(s) with predicted ER retention sequence binding activity%2C role in protein retention in ER lumen and integral to membrane localization	0.294	-1.76589	0.00145455	0.0411253	yes	down	37.63	167.31	267.91	36.31	31.81	33.29	157.617	33.8033	GO:0006888;GO:0016192;GO:0006621;GO:0015031;GO:0005801;GO:0016021;GO:0005789;GO:0005783;GO:004692	BP:ER to Golgi vesicle-mediated transport;BP:vesicle-mediated transport;BP:protein retention in ER lumen;BP:protein transport;CC:cis-Golgi network;CC:integral component of membrane;CC:endoplasmic reticulum membrane;CC:endoplasmic reticulum;MF:ER retention sequence binding;
AFUB_016270		Ortholog(s) have role in secondary metabolite biosynthetic process	0.293	-1.76903	0.0112625	0.117125	yes	down	2.89	10.45	35.68	3.4	3.23	3.63	16.34	3.42	GO:0044550;GO:0006810;GO:0055085;GO:0016020;GO:0016021;GO:0042626;GO:0017111;GO:0000166;GO:0016887;GO:000552	BP:secondary metabolite biosynthetic process;BP:transport;BP:transmembrane transport;CC:membrane;CC:integral component of membrane;MF:ATPase activity, coupled to transmembrane movement of substances;MF:nucleoside-triphosphatase activity;MF:nucleotide binding;MF:ATPase activity;MF:ATP binding;
AFUB_100390		Protein of unknown function	0.293	-1.76955	0.020391	0.14769	yes	down	3.64	6.94	38.07	2.57	4.29	3.22	16.2167	3.36	GO:001602	CC:integral component of membrane;
AFUB_033130		Has domain(s) with predicted oxidoreductase activity%2C acting on the aldehyde or oxo group of donors%2C NAD or NADP as acceptor activity and role in oxidation-reduction process	0.293	-1.77211	0.0303473	0.176035	yes	down	0.64	1.4	6.8	0.88	0.55	0.41	2.94667	0.613333	GO:0055114;GO:0008152;GO:0016620;GO:001649	BP:oxidation-reduction process;BP:metabolic process;MF:oxidoreductase activity, acting on the aldehyde or oxo group of donors, NAD or NADP as acceptor;MF:oxidoreductase activity;
AFUB_071980		Has domain(s) with predicted N-acetyltransferase activity	0.29	-1.78729	0.0230396	0.155316	yes	down	7.81	12.19	79.46	6.75	4.34	9.45	33.1533	6.84667	GO:000808	MF:N-acetyltransferase activity;
AFUB_021290		Ortholog(s) have homogentisate 1%2C2-dioxygenase activity and role in L-phenylalanine catabolic process%2C tyrosine catabolic process	0.289	-1.79234	0.00532724	0.0850783	yes	down	13.86	124.64	59.44	14.12	15.61	12.91	65.98	14.2133	GO:0006570;GO:0006572;GO:0006559;GO:0055114;GO:0005737;GO:0004411;GO:004687	BP:tyrosine metabolic process;BP:tyrosine catabolic process;BP:L-phenylalanine catabolic process;BP:oxidation-reduction process;CC:cytoplasm;MF:homogentisate 1,2-dioxygenase activity;MF:metal ion binding;
AFUB_080180		Protein of unknown function	0.288	-1.79772	0.000648381	0.0241885	yes	down	1.54	5.48	8.63	1.06	1.21	1.03	5.21667	1.1	------	------
AFUB_070830	pgaA	Ortholog(s) have polygalacturonase activity and role in pectin catabolic process	0.288	-1.79825	0.00359157	0.0681262	yes	down	6.65	11.59	3.38	2.27	0.78	2	7.20667	1.68333	GO:0071555;GO:0045490;GO:0005975;GO:0005576;GO:000465	BP:cell wall organization;BP:pectin catabolic process;BP:carbohydrate metabolic process;CC:extracellular region;MF:polygalacturonase activity;
AFUB_031040		Protein of unknown function	0.288	-1.7976	0.00601028	0.0904975	yes	down	10.76	84.08	29.39	7.85	9.37	9.73	41.41	8.98333	GO:001602	CC:integral component of membrane;
AFUB_100960		Has domain(s) with predicted protein binding activity	0.287	-1.79855	0.0183085	0.141961	yes	down	2.16	4.64	24.02	1.94	1.97	2.4	10.2733	2.10333	GO:001602	CC:integral component of membrane;
AFUB_030930		Has domain(s) with predicted sequence-specific DNA binding RNA polymerase II transcription factor%2C zinc ion binding%2C DNA binding activity%2C role in regulation of transcription%2C DNA-dependent%2C transcription%2C DNA-templated and nucleus localization	0.286	-1.80543	0.00110153	0.0348727	yes	down	5.04	28.03	15.46	3.89	2.91	3.67	16.1767	3.49	GO:0006355;GO:0006351;GO:0005634;GO:0042025;GO:0008270;GO:0003677;GO:000098	BP:regulation of transcription, DNA-templated;BP:transcription, DNA-templated;CC:nucleus;CC:host cell nucleus;MF:zinc ion binding;MF:DNA binding;MF:RNA polymerase II transcription factor activity, sequence-specific DNA binding;
AFUB_092210		Protein of unknown function	0.286	-1.80593	0.00208631	0.0512062	yes	down	9.24	25.37	50.68	6.03	4.57	7.18	28.43	5.92667	------	------
AFUB_017430		Has domain(s) with predicted N-acetyltransferase activity	0.286	-1.80475	0.0384745	0.196772	yes	down	1.27	0.8	4.88	0.16	0.76	0.54	2.31667	0.486667	GO:000808	MF:N-acetyltransferase activity;
AFUB_087270		Has domain(s) with predicted catalytic%2C pyridoxal phosphate binding activity and role in biosynthetic process	0.285	-1.81191	0.00623853	0.0925275	yes	down	6.93	46.89	77.78	8.44	8.44	10.2	43.8667	9.02667	GO:0009058;GO:0005737;GO:0005739;GO:0008483;GO:0016212;GO:0003824;GO:003017	BP:biosynthetic process;CC:cytoplasm;CC:mitochondrion;MF:transaminase activity;MF:kynurenine-oxoglutarate transaminase activity;MF:catalytic activity;MF:pyridoxal phosphate binding;
AFUB_003630		Ortholog(s) have transcription regulatory region DNA binding activity%2C role in positive regulation of conidium formation%2C cleistothecium development%2C conidium formation%2C cellular response to nitrogen starvation and nucleus localization	0.284	-1.81377	0.0182064	0.141961	yes	down	1.67	5.45	7	0.76	0.24	2.04	4.70667	1.01333	GO:0006995;GO:0070791;GO:0000278;GO:0048315;GO:0006355;GO:0045944;GO:0075307;GO:0005634;GO:0003677;GO:0000978;GO:0003682;GO:000098	BP:cellular response to nitrogen starvation;BP:cleistothecium development;BP:mitotic cell cycle;BP:conidium formation;BP:regulation of transcription, DNA-templated;BP:positive regulation of transcription from RNA polymerase II promoter;BP:positive regulation of conidium formation;CC:nucleus;MF:DNA binding;MF:RNA polymerase II core promoter proximal region sequence-specific DNA binding;MF:chromati…
AFUB_009650		Protein of unknown function	0.283	-1.82092	0.047016	0.213561	yes	down	5.88	24.26	15.13	5.29	2.62	1.46	15.09	3.12333	GO:000563	CC:nucleus;
AFUB_007540		Protein of unknown function	0.282	-1.82662	0.00181695	0.046943	yes	down	2.63	2.24	3.69	0.64	0.54	0.72	2.85333	0.633333	GO:000551	MF:protein binding;
AFUB_015715		Ortholog(s) have nitrate reductase (NADPH) activity and role in molybdopterin cofactor biosynthetic process	0.282	-1.82482	0.00242048	0.0560891	yes	down	29.82	113.36	259.24	29	27.37	25.55	134.14	27.3067	GO:0006777;GO:0032324;GO:0005739;GO:0019008;GO:0050464;GO:0051536;GO:0061799;GO:0003824;GO:0061798;GO:0046872;GO:005153	BP:Mo-molybdopterin cofactor biosynthetic process;BP:molybdopterin cofactor biosynthetic process;CC:mitochondrion;CC:molybdopterin synthase complex;MF:nitrate reductas;MF:iron-sulfur cluster binding;MF:cyclic pyranopterin monophosphate synthase activity;MF:catalytic activity;MF:GTP 3',8'-cyclase activity;MF:metal ion binding;MF:4 iron, 4 sulfur cluster binding;
AFUB_056010		Has domain(s) with predicted catalytic activity and role in metabolic process	0.282	-1.825	0.00904251	0.106641	yes	down	5.44	22.12	67.74	6.21	5.45	7.57	31.7667	6.41	GO:0006631;GO:0008152;GO:0003824;GO:0031956;GO:000446	BP:fatty acid metabolic process;BP:metabolic process;MF:catalytic activity;MF:medium-chain fatty acid-CoA ligase activity;MF:long-chain fatty acid-CoA ligase activity;
AFUB_084300		Has domain(s) with predicted oxidoreductase activity%2C acting on the aldehyde or oxo group of donors%2C NAD or NADP as acceptor activity and role in oxidation-reduction process	0.281	-1.83385	0.0289569	0.173221	yes	down	0.94	2.28	13.68	1.19	0.72	1.46	5.63333	1.12333	GO:0055114;GO:0008152;GO:0016620;GO:001649	BP:oxidation-reduction process;BP:metabolic process;MF:oxidoreductase activity, acting on the aldehyde or oxo group of donors, NAD or NADP as acceptor;MF:oxidoreductase activity;
AFUB_058590		Has domain(s) with predicted ammonium transmembrane transporter activity%2C role in ammonium transmembrane transport and membrane localization	0.28	-1.83878	0.00181119	0.0469291	yes	down	6.64	31.2	52.67	6.91	5.18	6.33	30.17	6.14	GO:0019740;GO:0072488;GO:0015696;GO:0016021;GO:0016020;GO:0005887;GO:0016787;GO:0008519;GO:000552	BP:nitrogen utilization;BP:ammonium transmembrane transport;BP:ammonium transport;CC:integral component of membrane;CC:membrane;CC:integral component of plasma membrane;MF:hydrolase activity;MF:ammonium transmembrane transporter activity;MF:ATP binding;
AFUB_101480		Protein of unknown function	0.279	-1.84326	0.00398214	0.0723302	yes	down	45.51	427.78	235.42	49.96	47.96	48.96	236.237	48.96	GO:001602	CC:integral component of membrane;
AFUB_016160		Ortholog(s) have fibrinogen binding activity	0.279	-1.84123	0.00417499	0.0745343	yes	down	2.89	9.74	27.06	2.8	2.43	2.74	13.23	2.65667	GO:0016787;GO:0016884;GO:0004040;GO:007005	MF:hydrolase activity;MF:carbon-nitrogen ligase activity, with glutamine as amido-N-donor;MF:amidase activity;MF:fibrinogen binding;
AFUB_076270		Ortholog(s) have extracellular region localization	0.279	-1.84004	0.00623722	0.0925275	yes	down	17.55	63.9	195.59	17.16	20.52	17.44	92.3467	18.3733	GO:0046098;GO:0006147;GO:0005576;GO:0005829;GO:0016787;GO:0016810;GO:0008892;GO:0019239;GO:000827	BP:guanine metabolic process;BP:guanine catabolic process;CC:extracellular region;CC:cytosol;MF:hydrolase activity;MF:hydrolase activity, acting on carbon-nitroge;MF:guanine deaminase activity;MF:deaminase activity;MF:zinc ion binding;
AFUB_049670		Has domain(s) with predicted serine-type carboxypeptidase activity and role in proteolysis	0.279	-1.84289	0.0160958	0.134496	yes	down	0.85	1.54	7.89	0.7	0.65	0.69	3.42667	0.68	GO:0006508;GO:0000324;GO:000418	BP:proteolysis;CC:fungal-type vacuole;MF:serine-type carboxypeptidase activity;
AFUB_000320		Protein of unknown function	0.278	-1.84442	0.0147417	0.129956	yes	down	0.47	1.82	3.88	0.59	0.39	0.26	2.05667	0.413333	------	------
AFUB_062430		Protein of unknown function	0.275	-1.86417	0.0214948	0.150668	yes	down	7.84	28.26	117.23	13.39	9.37	6.59	51.11	9.78333	------	------
AFUB_088260		Has domain(s) with predicted carbon-nitrogen ligase activity%2C with glutamine as amido-N-donor%2C hydrolase activity%2C acting on carbon-nitrogen (but not peptide) bonds%2C in linear amides activity	0.274	-1.87028	0.00352306	0.0677452	yes	down	24.94	121.4	261.93	27.74	23.41	29.35	136.09	26.8333	GO:0016811;GO:0016884;GO:000404	MF:hydrolase activity, acting on carbon-nitroge;MF:carbon-nitrogen ligase activity, with glutamine as amido-N-donor;MF:amidase activity;
AFUB_089890		Has domain(s) with predicted catalytic activity and role in metabolic process	0.273	-1.87196	0.0009144	0.03099	yes	down	2.9	9.45	19.41	2.23	1.82	2.28	10.5867	2.11	GO:0044275;GO:0008152;GO:0003824;GO:0008927;GO:005003	BP:cellular carbohydrate catabolic process;BP:metabolic process;MF:catalytic activity;MF:mannonate dehydratase activity;MF:L-rhamnonate dehydratase activity;
AFUB_012300		Ortholog(s) have nitrate reductase (NADPH) activity and role in nitrogen compound metabolic process	0.272	-1.87791	0.0109332	0.11645	yes	down	134.33	320.11	1668.56	128.35	124.54	156.94	707.667	136.61	GO:0042128;GO:0006807;GO:0006809;GO:0055114;GO:0005741;GO:0046872;GO:0043546;GO:0050464;GO:0020037;GO:0030151;GO:0071949;GO:0046857;GO:0005506;GO:0009055;GO:0050660;GO:001649	BP:nitrate assimilation;BP:nitrogen compound metabolic process;BP:nitric oxide biosynthetic process;BP:oxidation-reduction process;CC:mitochondrial outer membrane;MF:metal ion binding;MF:molybdopterin cofactor binding;MF:nitrate reductas;MF:heme binding;MF:molybdenum ion binding;MF:FAD binding;MF:oxidoreductase activity, acting on other nitrogenous compounds as donors, with NAD or NADP as accepto…
AFUB_097990		Has domain(s) with predicted catalytic%2C nucleic acid binding%2C zinc ion binding activity and role in nucleoside metabolic process	0.272	-1.87598	0.0144551	0.129062	yes	down	33.37	49.82	371.16	31.5	24.73	31.56	151.45	29.2633	GO:0009116;GO:0005871;GO:0003676;GO:0003824;GO:0008270;GO:004353	BP:nucleoside metabolic process;CC:kinesin complex;MF:nucleic acid binding;MF:catalytic activity;MF:zinc ion binding;MF:ADP binding;
AFUB_022380		Has domain(s) with predicted role in transmembrane transport and integral to membrane localization	0.271	-1.88277	2.34e-05	0.00250673	yes	down	44.48	127.67	57.54	21.2	13.69	13.5	76.5633	16.13	GO:1990961;GO:0055085;GO:0005887;GO:0016021;GO:0005886;GO:0031225;GO:0016740;GO:0022857;GO:004291	BP:drug transmembrane export;BP:transmembrane transport;CC:integral component of plasma membrane;CC:integral component of membrane;CC:plasma membrane;CC:anchored component of membrane;MF:transferase activity;MF:transmembrane transporter activity;MF:xenobiotic transporter activity;
AFUB_083440		Ortholog(s) have serine-type carboxypeptidase activity	0.27	-1.8902	0.0113817	0.117177	yes	down	11.91	28.31	149.62	11.28	10.71	14.34	63.28	12.11	GO:0006508;GO:0000324;GO:000418	BP:proteolysis;CC:fungal-type vacuole;MF:serine-type carboxypeptidase activity;
AFUB_011040		Has domain(s) with predicted role in phosphatidylinositol phosphorylation	0.27	-1.88657	0.0268958	0.165744	yes	down	0.39	5.28	6.24	0.71	0.6	1.03	3.97	0.78	GO:0006021;GO:0046855;GO:0007165;GO:0046854;GO:0006020;GO:0008934;GO:0052833;GO:0052832;GO:004687	BP:inositol biosynthetic process;BP:inositol phosphate dephosphorylation;BP:signal transduction;BP:phosphatidylinositol phosphorylation;BP:inositol metabolic process;MF:inositol monophosphate 1-phosphatase activity;MF:inositol monophosphate 4-phosphatase activity;MF:inositol monophosphate 3-phosphatase activity;MF:metal ion binding;
AFUB_061590		Has domain(s) with predicted role in transmembrane transport	0.269	-1.89349	0.00298596	0.0628549	yes	down	19.55	95.09	200.64	19.07	22.19	19.71	105.093	20.3233	GO:0015031;GO:0055085;GO:0016021;GO:0005887;GO:003567	BP:protein transport;BP:transmembrane transport;CC:integral component of membrane;CC:integral component of plasma membrane;MF:oligopeptide transmembrane transporter activity;
AFUB_017990		Has domain(s) with predicted catalytic%2C protein binding activity and role in nucleoside metabolic process	0.269	-1.89299	0.0151258	0.130419	yes	down	0.92	1.89	11.03	0.97	0.69	0.99	4.61333	0.883333	GO:0046373;GO:0009116;GO:0045493;GO:0005576;GO:0005871;GO:0030248;GO:0046556;GO:0043531;GO:0005515;GO:0003824;GO:001675	BP:L-arabinose metabolic process;BP:nucleoside metabolic process;BP:xylan catabolic process;CC:extracellular region;CC:kinesin complex;MF:cellulose binding;MF:alpha-L-arabinofuranosidase activity;MF:ADP binding;MF:protein binding;MF:catalytic activity;MF:transferase activity, transferring glycosyl groups;
AFUB_079800		Has domain(s) with predicted endoribonuclease%2C RNA binding activity	0.269	-1.89219	0.0338643	0.184642	yes	down	2.51	1.92	11.61	1.06	0.2	1.95	5.34667	1.07	GO:0046589;GO:0004540;GO:0004521;GO:000372	MF:ribonuclease T1 activity;MF:ribonuclease activity;MF:endoribonuclease activity;MF:RNA binding;
AFUB_079050		Has domain(s) with predicted oxidoreductase activity and role in oxidation-reduction process	0.269	-1.89481	0.035441	0.188979	yes	down	0.25	1.11	4.73	0.48	0.29	0.39	2.03	0.386667	GO:0006879;GO:0006811;GO:0006826;GO:0015677;GO:0055114;GO:0005739;GO:0005886;GO:0016021;GO:0000293;GO:001649	BP:cellular iron ion homeostasis;BP:ion transport;BP:iron ion transport;BP:copper ion import;BP:oxidation-reduction process;CC:mitochondrion;CC:plasma membrane;CC:integral component of membrane;MF:ferric-chelate reductase activity;MF:oxidoreductase activity;
AFUB_075900		Protein of unknown function	0.268	-1.90235	0.000970243	0.0317216	yes	down	2.28	5.01	13.16	1.08	1.3	1.61	6.81667	1.33	GO:0005634;GO:0008270;GO:0000981;GO:000367	CC:nucleus;MF:zinc ion binding;MF:RNA polymerase II transcription factor activity, sequence-specific DNA binding;MF:DNA binding;
AFUB_053820		Has domain(s) with predicted role in transmembrane transport and integral to membrane localization	0.267	-1.90356	0.0017248	0.0458807	yes	down	8.84	29.93	75.84	7.49	6.68	7.95	38.2033	7.37333	GO:0055085;GO:0016021;GO:0005887;GO:0005886;GO:0031224;GO:002285	BP:transmembrane transport;CC:integral component of membrane;CC:integral component of plasma membrane;CC:plasma membrane;CC:intrinsic component of membrane;MF:transmembrane transporter activity;
AFUB_001020		Has domain(s) with predicted chitinase%2C cation binding%2C chitin binding activity and role in cell wall macromolecule catabolic process%2C chitin catabolic process%2C carbohydrate metabolic process	0.267	-1.90749	0.00335577	0.0660399	yes	down	0.31	0.2	0.44	0.04	0.06	0.11	0.316667	0.07	GO:0005975;GO:0016998;GO:0000272;GO:0006032;GO:0005576;GO:0003824;GO:0008061;GO:0004553;GO:000456	BP:carbohydrate metabolic process;BP:cell wall macromolecule catabolic process;BP:polysaccharide catabolic process;BP:chitin catabolic process;CC:extracellular region;MF:catalytic activity;MF:chitin binding;MF:hydrolase activity, hydrolyzing O-glycosyl compounds;MF:chitinase activity;
AFUB_095440		Has domain(s) with predicted sequence-specific DNA binding RNA polymerase II transcription factor%2C zinc ion binding activity%2C role in regulation of transcription%2C DNA-dependent and nucleus localization	0.266	-1.91154	0.00225277	0.0538687	yes	down	15.05	58.12	144.11	13.23	13.55	14.77	72.4267	13.85	GO:0006355;GO:0005634;GO:0042025;GO:0003677;GO:0008270;GO:000098	BP:regulation of transcription, DNA-templated;CC:nucleus;CC:host cell nucleus;MF:DNA binding;MF:zinc ion binding;MF:RNA polymerase II transcription factor activity, sequence-specific DNA binding;
AFUB_080420		Has domain(s) with predicted nucleotide binding activity	0.266	-1.91213	0.0204718	0.147772	yes	down	1.97	2.68	15.65	1.02	0.83	2.04	6.76667	1.29667	------	------
AFUB_068950	nar1	Protein of unknown function	0.264	-1.92322	0.00186818	0.047583	yes	down	6.4	41.08	55.33	5.71	6.91	7.09	34.27	6.57	GO:0016226;GO:0097361;GO:0051539;GO:0051536;GO:0046872;GO:001649	BP:iron-sulfur cluster assembly;CC:CIA complex;MF:4 iron, 4 sulfur cluster binding;MF:iron-sulfur cluster binding;MF:metal ion binding;MF:oxidoreductase activity;
AFUB_085170		Has domain(s) with predicted sequence-specific DNA binding RNA polymerase II transcription factor%2C zinc ion binding activity%2C role in regulation of transcription%2C DNA-dependent and nucleus localization	0.264	-1.92317	0.0225838	0.153827	yes	down	0.54	1.63	6.64	0.68	0.61	0.35	2.93667	0.546667	GO:0006355;GO:0005634;GO:0042025;GO:0003677;GO:0008270;GO:000098	BP:regulation of transcription, DNA-templated;CC:nucleus;CC:host cell nucleus;MF:DNA binding;MF:zinc ion binding;MF:RNA polymerase II transcription factor activity, sequence-specific DNA binding;
AFUB_017950		Protein of unknown function	0.264	-1.92265	0.0315782	0.179325	yes	down	1.16	3.32	21.56	1.36	1.06	2.43	8.68	1.61667	------	------
AFUB_087620		Has domain(s) with predicted zinc ion binding%2C hydrolase activity	0.263	-1.92575	0.00595732	0.0904975	yes	down	33.94	49.14	273.86	20.42	26.63	19	118.98	22.0167	GO:0009972;GO:0005829;GO:0016787;GO:0003824;GO:0008270;GO:000412	BP:cytidine deamination;CC:cytosol;MF:hydrolase activity;MF:catalytic activity;MF:zinc ion binding;MF:cytidine deaminase activity;
AFUB_075180		Has domain(s) with predicted FMN binding%2C oxidoreductase activity and role in oxidation-reduction process	0.263	-1.92559	0.0136274	0.126998	yes	down	18	50.8	276.02	19.68	21.8	22.28	114.94	21.2533	GO:0055114;GO:0016491;GO:0048037;GO:001018	BP:oxidation-reduction process;MF:oxidoreductase activity;MF:cofactor binding;MF:FMN binding;
AFUB_014850		Has domain(s) with predicted amino acid transmembrane transporter activity%2C role in amino acid transmembrane transport and membrane localization	0.262	-1.9325	0.000598705	0.0229062	yes	down	6.9	35.59	46.27	5.43	6.05	5.51	29.5867	5.66333	GO:0006865;GO:0055085;GO:0003333;GO:0016020;GO:0016021;GO:0015171;GO:002285	BP:amino acid transport;BP:transmembrane transport;BP:amino acid transmembrane transport;CC:membrane;CC:integral component of membrane;MF:amino acid transmembrane transporter activity;MF:transmembrane transporter activity;
AFUB_076310		Ortholog(s) have role in proteolysis	0.262	-1.93069	0.0130521	0.125238	yes	down	0.47	0.54	1.16	0.06	0.3	0.07	0.723333	0.143333	GO:0009405;GO:0006508;GO:0005615;GO:0004252;GO:0004175;GO:0008240;GO:0046872;GO:000823	BP:pathogenesis;BP:proteolysis;CC:extracellular space;MF:serine-type endopeptidase activity;MF:endopeptidase activity;MF:tripeptidyl-peptidase activity;MF:metal ion binding;MF:serine-type peptidase activity;
AFUB_095060		Has domain(s) with predicted protein kinase%2C ATP binding activity and role in protein phosphorylation	0.261	-1.94007	0.011018	0.11645	yes	down	8.43	9.71	79.84	6.42	5.34	6.41	32.66	6.05667	GO:0006468;GO:0016772;GO:0005524;GO:000467	BP:protein phosphorylation;MF:transferase activity, transferring phosphorus-containing groups;MF:ATP binding;MF:protein kinase activity;
AFUB_018070		Protein of unknown function	0.26	-1.94534	0.00379271	0.0702868	yes	down	1.95	10.62	9.62	1.68	0.65	1.98	7.39667	1.43667	------	------
AFUB_085970		Has domain(s) with predicted catalytic%2C coenzyme binding%2C nucleotide binding activity and role in cellular metabolic process	0.259	-1.95106	0.0223881	0.153465	yes	down	1.38	0.87	8.71	0.8	0.84	0.39	3.65333	0.676667	GO:0044237;GO:0003824;GO:005066	BP:cellular metabolic process;MF:catalytic activity;MF:coenzyme binding;
AFUB_037740		Ortholog(s) have arginase activity	0.258	-1.95614	0.00205534	0.0510485	yes	down	63.39	322.59	655.51	66.6	57.57	69.24	347.163	64.47	GO:0000050;GO:0006525;GO:0019547;GO:0005737;GO:0005829;GO:0004053;GO:0030145;GO:0016813;GO:004687	BP:urea cycle;BP:arginine metabolic process;BP:arginine catabolic process to ornithine;CC:cytoplasm;CC:cytosol;MF:arginase activity;MF:manganese ion binding;MF:hydrolase activity, acting on carbon-nitroge;MF:metal ion binding;
AFUB_033210		Protein of unknown function	0.257	-1.95855	0.00513974	0.0832638	yes	down	20.22	45.97	210.8	17.05	16.51	16.97	92.33	16.8433	GO:0016747;GO:000808	MF:transferase activity, transferring acyl groups other than amino-acyl groups;MF:N-acetyltransferase activity;
AFUB_089710		Has domain(s) with predicted sequence-specific DNA binding RNA polymerase II transcription factor%2C zinc ion binding activity%2C role in regulation of transcription%2C DNA-dependent and nucleus localization	0.256	-1.96614	0.00308779	0.0636317	yes	down	3.88	24.11	42.76	3.77	4.24	5.05	23.5833	4.35333	GO:0006355;GO:0005634;GO:0042025;GO:0003677;GO:0008270;GO:000098	BP:regulation of transcription, DNA-templated;CC:nucleus;CC:host cell nucleus;MF:DNA binding;MF:zinc ion binding;MF:RNA polymerase II transcription factor activity, sequence-specific DNA binding;
AFUB_035100		Protein of unknown function	0.255	-1.9691	0.000916843	0.03099	yes	down	11.65	62.18	93.93	11.05	8.68	11.52	55.92	10.4167	------	------
AFUB_066090	hxB	Ortholog(s) have role in purine nucleobase catabolic process	0.255	-1.96963	0.00233916	0.0550559	yes	down	9.66	44.93	103.23	10.6	8.85	9.53	52.6067	9.66	GO:0006777;GO:0043545;GO:0008152;GO:0006145;GO:0102867;GO:0016829;GO:0030151;GO:0003824;GO:0008265;GO:003017	BP:Mo-molybdopterin cofactor biosynthetic process;BP:molybdopterin cofactor metabolic process;BP:metabolic process;BP:purine nucleobase catabolic process;MF:molybdenum cofactor sulfurtransferase activity;MF:lyase activity;MF:molybdenum ion binding;MF:catalytic activity;MF:Mo-molybdopterin cofactor sulfurase activity;MF:pyridoxal phosphate binding;
AFUB_044990		Protein of unknown function	0.253	-1.98326	0.000807148	0.0282376	yes	down	10.55	71.87	40.31	7.69	8.51	6.94	40.91	7.71333	------	------
AFUB_018080		Has domain(s) with predicted glycerophosphodiester phosphodiesterase activity and role in lipid metabolic process%2C glycerol metabolic process	0.251	-1.99364	0.00626319	0.0925275	yes	down	11.08	19.35	112.6	9.33	6.87	9.4	47.6767	8.53333	GO:0006071;GO:0006629;GO:0016021;GO:0008889;GO:000808	BP:glycerol metabolic process;BP:lipid metabolic process;CC:integral component of membrane;MF:glycerophosphodiester phosphodiesterase activity;MF:phosphoric diester hydrolase activity;
AFUB_102340		Protein of unknown function	0.25	-1.99971	0.00167907	0.0450642	yes	down	1	3.69	9.35	0.82	0.75	0.96	4.68	0.843333	GO:0071947;GO:0005634;GO:0005737;GO:0070530;GO:000484	BP:protein deubiquitination involved in ubiquitin-dependent protein catabolic process;CC:nucleus;CC:cytoplasm;MF:K63-linked polyubiquitin binding;MF:thiol-dependent ubiquitin-specific protease activity;
AFUB_079740		Has domain(s) with predicted oxidoreductase activity and role in metabolic process	0.249	-2.00355	0.0377043	0.194046	yes	down	0.4	0.85	2.55	0.05	0.14	0.51	1.26667	0.233333	GO:0008152;GO:0016021;GO:0004497;GO:0071949;GO:001649	BP:metabolic process;CC:integral component of membrane;MF:monooxygenase activity;MF:FAD binding;MF:oxidoreductase activity;
AFUB_035990		Has domain(s) with predicted ATP binding%2C protein tyrosine kinase activity and role in protein phosphorylation	0.247	-2.0167	7.89e-06	0.00104351	yes	down	9.03	35.35	32.35	4.69	4.02	5.51	25.5767	4.74	GO:0006468;GO:0016772;GO:0004713;GO:0005524;GO:000467	BP:protein phosphorylation;MF:transferase activity, transferring phosphorus-containing groups;MF:protein tyrosine kinase activity;MF:ATP binding;MF:protein kinase activity;
AFUB_089830		Has domain(s) with predicted amino acid transmembrane transporter activity%2C role in amino acid transmembrane transport and integral to membrane localization	0.247	-2.01876	0.000315496	0.0150884	yes	down	506.48	3355.62	2246.01	401.93	366.06	355.25	2036.04	374.413	GO:0055085;GO:0003333;GO:0006865;GO:0006810;GO:0016020;GO:0016021;GO:0015171;GO:002285	BP:transmembrane transport;BP:amino acid transmembrane transport;BP:amino acid transport;BP:transport;CC:membrane;CC:integral component of membrane;MF:amino acid transmembrane transporter activity;MF:transmembrane transporter activity;
AFUB_015910		Protein of unknown function	0.247	-2.01584	0.000774606	0.0276368	yes	down	3.91	10.79	26.97	3.16	2.26	2.05	13.89	2.49	------	------
AFUB_076360		Has domain(s) with predicted sequence-specific DNA binding RNA polymerase II transcription factor%2C zinc ion binding activity%2C role in regulation of transcription%2C DNA-dependent and nucleus localization	0.247	-2.01505	0.0211135	0.149709	yes	down	0.33	2.96	8.35	0.68	0.64	0.72	3.88	0.68	GO:0006355;GO:0005634;GO:0042025;GO:0008270;GO:000098	BP:regulation of transcription, DNA-templated;CC:nucleus;CC:host cell nucleus;MF:zinc ion binding;MF:RNA polymerase II transcription factor activity, sequence-specific DNA binding;
AFUB_019600		Protein of unknown function	0.246	-2.02288	0.000712337	0.0261413	yes	down	16.72	41.94	125.05	11.07	9.29	12.3	61.2367	10.8867	------	------
AFUB_056680		Has domain(s) with predicted hydrolase activity%2C acting on carbon-nitrogen (but not peptide) bonds activity and role in carbohydrate metabolic process	0.246	-2.02368	0.0153074	0.130823	yes	down	1.68	5.06	28.36	1.95	1.69	2.45	11.7	2.03	GO:0005975;GO:0003824;GO:001681	BP:carbohydrate metabolic process;MF:catalytic activity;MF:hydrolase activity, acting on carbon-nitroge;
AFUB_079790		Protein of unknown function	0.245	-2.03005	0.00277196	0.0597666	yes	down	10.92	13.65	79.12	6.73	5.09	6.45	34.5633	6.09	------	------
AFUB_072925		Protein of unknown function	0.245	-2.03062	0.00435871	0.0765413	yes	down	12.86	134.65	75.87	17.69	7.12	16.17	74.46	13.66	------	------
AFUB_041130		Ortholog(s) have role in cellular response to pH%2C gamma-aminobutyric acid transport	0.244	-2.03575	0.00467684	0.0791892	yes	down	8.89	95.71	27.31	8.3	8.45	7.5	43.97	8.08333	GO:0006865;GO:0055085;GO:0015812;GO:0003333;GO:0071467;GO:0016020;GO:0016021;GO:0015171;GO:002285	BP:amino acid transport;BP:transmembrane transport;BP:gamma-aminobutyric acid transport;BP:amino acid transmembrane transport;BP:cellular response to pH;CC:membrane;CC:integral component of membrane;MF:amino acid transmembrane transporter activity;MF:transmembrane transporter activity;
AFUB_061540		Has domain(s) with predicted FMN binding%2C oxidoreductase activity and role in oxidation-reduction process	0.244	-2.03665	0.00983105	0.109125	yes	down	8.67	34.05	152.46	10.61	11.15	11.67	65.06	11.1433	GO:0055114;GO:0016491;GO:0048037;GO:001018	BP:oxidation-reduction process;MF:oxidoreductase activity;MF:cofactor binding;MF:FMN binding;
AFUB_095020		Ortholog(s) have cellulose binding%2C chitin binding%2C cellulase activity	0.244	-2.03452	0.0157123	0.132399	yes	down	0.21	1.15	0.97	0.13	0.14	0.15	0.776667	0.14	GO:0005975;GO:0005576;GO:0030248;GO:0008810;GO:0016798;GO:0008061;GO:000455	BP:carbohydrate metabolic process;CC:extracellular region;MF:cellulose binding;MF:cellulase activity;MF:hydrolase activity, acting on glycosyl bonds;MF:chitin binding;MF:hydrolase activity, hydrolyzing O-glycosyl compounds;
AFUB_015440		Has domain(s) with predicted sequence-specific DNA binding RNA polymerase II transcription factor%2C zinc ion binding activity%2C role in regulation of transcription%2C DNA-dependent and nucleus localization	0.243	-2.04322	0.0272648	0.16703	yes	down	0.17	1.65	3.74	0.18	0.38	0.4	1.85333	0.32	GO:0006355;GO:0006357;GO:0005634;GO:0042025;GO:0003677;GO:0001228;GO:0008270;GO:000098	BP:regulation of transcription, DNA-templated;BP:regulation of transcription from RNA polymerase II promoter;CC:nucleus;CC:host cell nucleus;MF:DNA binding;MF:transcriptional activator activity, RNA polymerase II transcription regulatory region sequence-specific binding;MF:zinc ion binding;MF:RNA polymerase II transcription factor activity, sequence-specific DNA binding;
AFUB_099960		Protein of unknown function	0.242	-2.04443	0.00127167	0.0382393	yes	down	17.25	113.81	165.06	16.53	19.68	15.7	98.7067	17.3033	------	------
AFUB_050190		Has domain(s) with predicted sequence-specific DNA binding transcription factor%2C sequence-specific DNA binding activity and role in regulation of transcription%2C DNA-dependent	0.242	-2.04538	0.00272848	0.0597666	yes	down	880.46	2242.47	9331.6	811.73	631.59	703.53	4151.51	715.617	GO:0006355;GO:0006357;GO:0005634;GO:0043565;GO:0003700;GO:0001228;GO:000097	BP:regulation of transcription, DNA-templated;BP:regulation of transcription from RNA polymerase II promoter;CC:nucleus;MF:sequence-specific DNA binding;MF:transcription factor activity, sequence-specific DNA binding;MF:transcriptional activator activity, RNA polymerase II transcription regulatory region sequence-specific binding;MF:RNA polymerase II regulatory region sequence-specific DNA bindin…
AFUB_045000		Has domain(s) with predicted oxidoreductase activity%2C acting on the aldehyde or oxo group of donors%2C NAD or NADP as acceptor activity and role in oxidation-reduction process	0.242	-2.04436	0.00282852	0.0605506	yes	down	5.51	22.08	65.35	5.55	5.33	5.19	30.98	5.35667	GO:0055114;GO:0008152;GO:0004029;GO:0016620;GO:001649	BP:oxidation-reduction process;BP:metabolic process;MF:aldehyde dehydrogenas;MF:oxidoreductase activity, acting on the aldehyde or oxo group of donors, NAD or NADP as acceptor;MF:oxidoreductase activity;
AFUB_047680		Has domain(s) with predicted 2-dehydropantoate 2-reductase%2C NADP binding activity%2C role in oxidation-reduction process%2C pantothenate biosynthetic process and cytoplasm localization	0.241	-2.05245	0.00962756	0.108202	yes	down	11.08	27.8	169.5	11.94	10.79	12.67	69.46	11.8	GO:0015940;GO:0055114;GO:0005737;GO:0050662;GO:0050661;GO:0016616;GO:0008677;GO:001649	BP:pantothenate biosynthetic process;BP:oxidation-reduction process;CC:cytoplasm;MF:coenzyme binding;MF:NADP binding;MF:oxidoreductase activity, acting on the CH-OH group of donors, NAD or NADP as acceptor;MF:2-dehydropantoate 2-reductase activity;MF:oxidoreductase activity;
AFUB_022170		Protein of unknown function	0.24	-2.05971	0.000904067	0.0309067	yes	down	3.04	5.34	20.35	2.07	1.32	1.6	9.57667	1.66333	------	------
AFUB_045370		Has domain(s) with predicted catalytic activity	0.24	-2.05948	0.00590006	0.0902167	yes	down	0.97	4.67	13.9	1.15	0.86	1.34	6.51333	1.11667	GO:0005975;GO:000382	BP:carbohydrate metabolic process;MF:catalytic activity;
AFUB_102100		Protein of unknown function	0.237	-2.07917	0.025589	0.162569	yes	down	0.45	0.98	0.93	0	0.3	0.13	0.786667	0.143333	------	------
AFUB_004900		Ortholog(s) have urease activity and role in urea catabolic process	0.236	-2.08214	0.000110321	0.00745783	yes	down	97.87	503.87	601.13	69.79	68.17	70.72	400.957	69.56	GO:0006807;GO:0043419;GO:0019627;GO:0035550;GO:0009039;GO:0016151;GO:0016787;GO:001681	BP:nitrogen compound metabolic process;BP:urea catabolic process;BP:urea metabolic process;CC:urease complex;MF:urease activity;MF:nickel cation binding;MF:hydrolase activity;MF:hydrolase activity, acting on carbon-nitroge;
AFUB_035340		Protein of unknown function	0.234	-2.09772	0.000504243	0.0210868	yes	down	24.08	156.79	192.76	19.87	22.14	21.57	124.543	21.1933	GO:0019213;GO:000472	MF:deacetylase activity;MF:phosphoprotein phosphatase activity;
AFUB_071560		Has domain(s) with predicted iron ion binding%2C electron carrier%2C heme binding%2C oxidoreductase activity%2C acting on paired donors%2C with incorporation or reduction of molecular oxygen activity and role in oxidation-reduction process	0.234	-2.09624	0.00405225	0.0731602	yes	down	141.35	1441.03	1905.4	131.91	198.76	258.97	1162.59	196.547	GO:0055114;GO:0016021;GO:0004497;GO:0020037;GO:0016705;GO:0005506;GO:000905	BP:oxidation-reduction process;CC:integral component of membrane;MF:monooxygenase activity;MF:heme binding;MF:oxidoreductase activity, acting on paired donors, with incorporation or reduction of molecular oxygen;MF:iron ion binding;MF:electron carrier activity;
AFUB_016460		Has domain(s) with predicted metal ion binding activity	0.231	-2.11439	0.000386514	0.0174631	yes	down	48.53	311.16	383.49	42.55	41.23	41.44	247.727	41.74	GO:004687	MF:metal ion binding;
AFUB_059870		Has domain(s) with predicted oxidoreductase activity%2C acting on paired donors%2C with incorporation or reduction of molecular oxygen%2C 2-oxoglutarate as one donor%2C and incorporation of one atom each of oxygen into both donors activity	0.23	-2.11908	0.000557189	0.0221668	yes	down	37.6	188.81	351.84	34.11	29.76	32.35	192.75	32.0733	GO:0055114;GO:0016706;GO:0046872;GO:001649	BP:oxidation-reduction process;MF:oxidoreductase activity, acting on paired donors, with incorporation or reduction of molecular oxygen, 2-oxoglutarate as one donor, and incorporation of one atom each of oxygen into both donors;MF:metal ion binding;MF:oxidoreductase activity;
AFUB_073990		Ortholog(s) have role in cellular amide catabolic process%2C regulation of cellular amide catabolic process	0.23	-2.12267	0.00209505	0.0512062	yes	down	5.91	21.39	70.01	5.61	4.94	5.4	32.4367	5.31667	GO:0043605;GO:0034251;GO:0004040;GO:0043864;GO:0016811;GO:001688	BP:cellular amide catabolic process;BP:regulation of cellular amide catabolic process;MF:amidase activity;MF:indoleacetamide hydrolase activity;MF:hydrolase activity, acting on carbon-nitroge;MF:carbon-nitrogen ligase activity, with glutamine as amido-N-donor;
AFUB_046950		Has domain(s) with predicted catalytic activity and role in metabolic process	0.23	-2.1178	0.00323865	0.0648747	yes	down	9.81	81.37	149.45	12.11	13.05	14.58	80.21	13.2467	GO:0007584;GO:0009083;GO:0008152;GO:0005947;GO:0016021;GO:0003824;GO:007194	BP:response to nutrient;BP:branched-chain amino acid catabolic process;BP:metabolic process;CC:mitochondrial alpha-ketoglutarate dehydrogenase complex;CC:integral component of membrane;MF:catalytic activity;MF:FAD binding;
AFUB_081700		Has domain(s) with predicted zinc ion binding%2C DNA binding activity%2C role in transcription%2C DNA-templated and nucleus localization	0.229	-2.12501	0.00094023	0.0314261	yes	down	5.43	30.36	55.83	5.29	5.16	4.69	30.54	5.04667	GO:0006351;GO:0005634;GO:0008270;GO:0000981;GO:000367	BP:transcription, DNA-templated;CC:nucleus;MF:zinc ion binding;MF:RNA polymerase II transcription factor activity, sequence-specific DNA binding;MF:DNA binding;
AFUB_046920		Protein of unknown function	0.228	-2.1299	3.15e-05	0.00322425	yes	down	1.95	8.49	7.12	1.14	0.85	1.01	5.85333	1	GO:001602	CC:integral component of membrane;
AFUB_074720		Has domain(s) with predicted proline dehydrogenase activity and role in proline catabolic process%2C oxidation-reduction process%2C glutamate biosynthetic process	0.227	-2.13823	0.00271492	0.0597666	yes	down	30.04	222.37	455.89	37.29	36.61	41.31	236.1	38.4033	GO:0006562;GO:0006537;GO:0010133;GO:0055114;GO:0005739;GO:0004657;GO:007194	BP:proline catabolic process;BP:glutamate biosynthetic process;BP:proline catabolic process to glutamate;BP:oxidation-reduction process;CC:mitochondrion;MF:proline dehydrogenase activity;MF:FAD binding;
AFUB_077840		Protein of unknown function	0.227	-2.14037	0.00773767	0.0999334	yes	down	0.63	6.32	12.73	1.2	1.02	0.97	6.56	1.06333	GO:0016021;GO:000588	CC:integral component of membrane;CC:plasma membrane;
AFUB_101630		Protein of unknown function	0.227	-2.13842	0.00921749	0.106666	yes	down	15.67	39.45	265.88	16.88	17.32	16.78	107	16.9933	------	------
AFUB_002300		Protein of unknown function	0.225	-2.15474	0.00491847	0.0817363	yes	down	2.01	8.32	28.51	1.73	1.76	2.72	12.9467	2.07	GO:001602	CC:integral component of membrane;
AFUB_049860		Has domain(s) with predicted role in transmembrane transport and integral to membrane localization	0.225	-2.15102	0.0107111	0.114784	yes	down	7.55	141.27	30.01	10.01	11.7	8.51	59.61	10.0733	GO:1990961;GO:0055085;GO:0005887;GO:0016021;GO:0022857;GO:004291	BP:drug transmembrane export;BP:transmembrane transport;CC:integral component of plasma membrane;CC:integral component of membrane;MF:transmembrane transporter activity;MF:xenobiotic transporter activity;
AFUB_081300		Has domain(s) with predicted aminomethyltransferase%2C oxidoreductase activity%2C role in oxidation-reduction process%2C glycine catabolic process and cytoplasm localization	0.224	-2.15589	0.000649659	0.0241885	yes	down	3.42	8.02	27.21	2.06	1.69	2.52	12.8833	2.09	GO:0006546;GO:0055114;GO:0005737;GO:0005739;GO:0004047;GO:0005515;GO:001649	BP:glycine catabolic process;BP:oxidation-reduction process;CC:cytoplasm;CC:mitochondrion;MF:aminomethyltransferase activity;MF:protein binding;MF:oxidoreductase activity;
AFUB_082300		Has domain(s) with predicted carbon-nitrogen ligase activity%2C with glutamine as amido-N-donor%2C hydrolase activity%2C acting on carbon-nitrogen (but not peptide) bonds%2C in linear amides activity	0.224	-2.15691	0.00141193	0.0404495	yes	down	3.82	7.97	33.06	2.14	2.21	2.87	14.95	2.40667	GO:0043864;GO:0016811;GO:0016874;GO:0016884;GO:000404	MF:indoleacetamide hydrolase activity;MF:hydrolase activity, acting on carbon-nitroge;MF:ligase activity;MF:carbon-nitrogen ligase activity, with glutamine as amido-N-donor;MF:amidase activity;
AFUB_030090		Ortholog(s) have extracellular region localization	0.224	-2.15575	0.00952024	0.107804	yes	down	0.98	3.45	15.94	1.32	0.72	1.2	6.79	1.08	GO:0055114;GO:0005576;GO:0050660;GO:0016614;GO:0008762;GO:0003824;GO:0071949;GO:001649	BP:oxidation-reduction process;CC:extracellular region;MF:flavin adenine dinucleotide binding;MF:oxidoreductase activity, acting on CH-OH group of donors;MF:UDP-N-acetylmuramate dehydrogenase activity;MF:catalytic activity;MF:FAD binding;MF:oxidoreductase activity;
AFUB_064890		Has domain(s) with predicted sequence-specific DNA binding RNA polymerase II transcription factor%2C zinc ion binding activity%2C role in regulation of transcription%2C DNA-dependent and nucleus localization	0.218	-2.19936	0.00132557	0.039076	yes	down	6.25	29.58	77.83	5.8	5.38	6.54	37.8867	5.90667	GO:0006355;GO:0005634;GO:0042025;GO:0003700;GO:0003677;GO:0008270;GO:000098	BP:regulation of transcription, DNA-templated;CC:nucleus;CC:host cell nucleus;MF:transcription factor activity, sequence-specific DNA binding;MF:DNA binding;MF:zinc ion binding;MF:RNA polymerase II transcription factor activity, sequence-specific DNA binding;
AFUB_019590		Protein of unknown function	0.218	-2.19913	0.00345871	0.0668759	yes	down	29.56	108.01	451.27	28.04	28.24	34.28	196.28	30.1867	GO:0006749;GO:0006559;GO:0016034;GO:0004364;GO:000551	BP:glutathione metabolic process;BP:L-phenylalanine catabolic process;MF:maleylacetoacetate isomerase activity;MF:glutathione transferase activity;MF:protein binding;
AFUB_057270		Has domain(s) with predicted oxidoreductase activity and role in oxidation-reduction process	0.216	-2.2098	0.0026609	0.0595129	yes	down	9.65	59.47	156.12	10.14	12.07	12.4	75.08	11.5367	GO:0055114;GO:001649	BP:oxidation-reduction process;MF:oxidoreductase activity;
AFUB_096510		Has domain(s) with predicted O-methyltransferase activity	0.216	-2.21071	0.00317759	0.0644914	yes	down	33.06	129.4	513.46	31.79	35.66	35.57	225.307	34.34	GO:0032259;GO:000817	BP:methylation;MF:O-methyltransferase activity;
AFUB_099250		Ortholog(s) have extracellular region localization	0.215	-2.21916	0.000335511	0.0157936	yes	down	25.94	197.57	210.5	24.1	20.93	23.23	144.67	22.7533	GO:0046098;GO:0006147;GO:0005576;GO:0005829;GO:0016787;GO:0016810;GO:0008892;GO:0019239;GO:000827	BP:guanine metabolic process;BP:guanine catabolic process;CC:extracellular region;CC:cytosol;MF:hydrolase activity;MF:hydrolase activity, acting on carbon-nitroge;MF:guanine deaminase activity;MF:deaminase activity;MF:zinc ion binding;
AFUB_029570		Protein of unknown function	0.214	-2.22761	0.00218327	0.052879	yes	down	11.18	148.7	109.16	15.48	12.94	13.6	89.68	14.0067	------	------
AFUB_071230		Protein of unknown function	0.209	-2.26097	0.00212858	0.0518647	yes	down	26.36	113.01	264.23	33.07	8.23	19.83	134.533	20.3767	GO:001602	CC:integral component of membrane;
AFUB_006730		Protein of unknown function	0.205	-2.28477	0.00175174	0.0460524	yes	down	47.56	192.13	698.29	45.89	42.35	48.23	312.66	45.49	GO:0006412;GO:0005840;GO:000373	BP:translation;CC:ribosome;MF:structural constituent of ribosome;
AFUB_045420		Protein of unknown function	0.203	-2.29829	0.00403547	0.0730039	yes	down	4.67	10.76	67.55	4.11	3.53	4.25	27.66	3.96333	GO:001602	CC:integral component of membrane;
AFUB_049960		Ortholog(s) have extracellular region localization	0.202	-2.31052	0.00601769	0.0904975	yes	down	2.64	7.16	42.53	1.74	2.78	2.88	17.4433	2.46667	GO:000557	CC:extracellular region;
AFUB_021300		Ortholog(s) have fumarylacetoacetase activity%2C role in L-phenylalanine catabolic process and intracellular localization	0.201	-2.31682	0.000228876	0.0120341	yes	down	10.26	83.08	76.01	9.24	8.36	7.33	56.45	8.31	GO:0006572;GO:0006559;GO:1902000;GO:0008152;GO:0009072;GO:0005622;GO:0004334;GO:0003824;GO:004687	BP:tyrosine catabolic process;BP:L-phenylalanine catabolic process;BP:homogentisate catabolic process;BP:metabolic process;BP:aromatic amino acid family metabolic process;CC:intracellular;MF:fumarylacetoacetase activity;MF:catalytic activity;MF:metal ion binding;
AFUB_049140		Has domain(s) with predicted cation binding%2C beta-galactosidase activity%2C role in carbohydrate metabolic process and beta-galactosidase complex localization	0.2	-2.3208	0.0139852	0.128503	yes	down	0.37	0.27	1.95	0.18	0.11	0.08	0.863333	0.123333	GO:0005975;GO:0005773;GO:0009341;GO:0003824;GO:0004565;GO:000455	BP:carbohydrate metabolic process;CC:vacuole;CC:beta-galactosidase complex;MF:catalytic activity;MF:beta-galactosidase activity;MF:hydrolase activity, hydrolyzing O-glycosyl compounds;
AFUB_081680		Ortholog(s) have L-proline transmembrane transporter activity%2C role in proline transport and fungal-type vacuole%2C plasma membrane localization	0.199	-2.32758	0.00115872	0.0364267	yes	down	2.91	20.53	41.49	2.65	3.12	3.5	21.6433	3.09	GO:0055085;GO:0003333;GO:0006810;GO:0015824;GO:0016020;GO:0000324;GO:0016021;GO:0005886;GO:0015171;GO:0022857;GO:001519	BP:transmembrane transport;BP:amino acid transmembrane transport;BP:transport;BP:proline transport;CC:membrane;CC:fungal-type vacuole;CC:integral component of membrane;CC:plasma membrane;MF:amino acid transmembrane transporter activity;MF:transmembrane transporter activity;MF:L-proline transmembrane transporter activity;
AFUB_001570		Ortholog(s) have nucleoside transmembrane transporter activity and role in uridine transport	0.198	-2.33485	0.000262578	0.013189	yes	down	23.62	183.61	224.89	19.94	21.59	20.76	144.04	20.7633	GO:0006810;GO:0015862;GO:0015858;GO:1901642;GO:0016021;GO:0016020;GO:0005887;GO:0005337;GO:0015293;GO:000541	BP:transport;BP:uridine transport;BP:nucleoside transport;BP:nucleoside transmembrane transport;CC:integral component of membrane;CC:membrane;CC:integral component of plasma membrane;MF:nucleoside transmembrane transporter activity;MF:symporter activity;MF:nucleosid;
AFUB_047700		Has domain(s) with predicted protein binding activity	0.198	-2.33406	0.00319634	0.0646509	yes	down	36.34	125.05	633.43	36.2	32.35	42.63	264.94	37.06	GO:0035091;GO:000551	MF:phosphatidylinositol binding;MF:protein binding;
AFUB_042320		Has domain(s) with predicted substrate-specific transmembrane transporter activity%2C role in transmembrane transport and integral to membrane localization	0.197	-2.34086	0.000293651	0.014345	yes	down	27.83	266.6	206.38	25.64	22.39	24.88	166.937	24.3033	GO:0008643;GO:0055085;GO:0016021;GO:0016020;GO:0005886;GO:002285	BP:carbohydrate transport;BP:transmembrane transport;CC:integral component of membrane;CC:membrane;CC:plasma membrane;MF:transmembrane transporter activity;
AFUB_090460		Has domain(s) with predicted hydrolase activity%2C acting on ester bonds activity	0.197	-2.34689	0.00154642	0.0422893	yes	down	0.52	0.82	1.58	0.21	0.04	0.18	0.973333	0.143333	GO:0009395;GO:0003824;GO:0034480;GO:001678	BP:phospholipid catabolic process;MF:catalytic activity;MF:phosphatidylcholine phospholipase C activity;MF:hydrolase activity, acting on ester bonds;
AFUB_100850		Protein of unknown function	0.197	-2.34217	0.00513715	0.0832638	yes	down	1.19	2.17	14.83	0.9	0.7	0.95	6.06333	0.85	GO:001602	CC:integral component of membrane;
AFUB_020580		Ortholog(s) have carboxypeptidase activity and role in proteolysis	0.196	-2.34818	0.000545589	0.0220964	yes	down	214.16	2400.9	1435.53	201.88	215.03	170.83	1350.2	195.913	GO:0006508;GO:0004180;GO:000418	BP:proteolysis;MF:carboxypeptidase activity;MF:serine-type carboxypeptidase activity;
AFUB_057320		Has domain(s) with predicted role in transmembrane transport and integral to membrane localization	0.196	-2.34988	0.000965761	0.0316903	yes	down	0.97	8.92	10.47	0.95	0.86	1.1	6.78667	0.97	GO:1990961;GO:0055085;GO:0005887;GO:0016021;GO:0022857;GO:004291	BP:drug transmembrane export;BP:transmembrane transport;CC:integral component of plasma membrane;CC:integral component of membrane;MF:transmembrane transporter activity;MF:xenobiotic transporter activity;
AFUB_101760		Protein of unknown function	0.195	-2.35738	0.027468	0.167435	yes	down	0.5	0.68	7.76	0.18	0.24	0.82	2.98	0.413333	GO:001602	CC:integral component of membrane;
AFUB_079530		Protein of unknown function	0.194	-2.36928	0.00755444	0.0987238	yes	down	1.72	6.31	2.94	0.88	0.23	0.49	3.65667	0.533333	GO:0016021;GO:002285	CC:integral component of membrane;MF:transmembrane transporter activity;
AFUB_081310		Has domain(s) with predicted sequence-specific DNA binding RNA polymerase II transcription factor%2C zinc ion binding%2C DNA binding activity%2C role in regulation of transcription%2C DNA-dependent%2C transcription%2C DNA-templated and nucleus localization	0.192	-2.37778	0.000257521	0.0130812	yes	down	4.18	10.46	31.36	2.26	1.23	2.96	15.3333	2.15	GO:0006355;GO:0019285;GO:0006351;GO:0005634;GO:0042025;GO:0051537;GO:0019133;GO:0008270;GO:0003677;GO:0005506;GO:000098	BP:regulation of transcription, DNA-templated;BP:glycine betaine biosynthetic process from choline;BP:transcription, DNA-templated;CC:nucleus;CC:host cell nucleus;MF:2 iron, 2 sulfur cluster binding;MF:choline monooxygenase activity;MF:zinc ion binding;MF:DNA binding;MF:iron ion binding;MF:RNA polymerase II transcription factor activity, sequence-specific DNA binding;
AFUB_080220		Protein of unknown function	0.19	-2.39748	0.00458076	0.0781358	yes	down	22.39	49.29	395.69	21.78	19.88	20.29	155.79	20.65	------	------
AFUB_012720		Has domain(s) with predicted RNA-directed DNA polymerase%2C RNA binding activity and role in RNA-dependent DNA replication	0.189	-2.401	0.000374346	0.017092	yes	down	12.01	115	123.54	12.48	9.29	12.93	83.5167	11.5667	GO:0006278;GO:0003964;GO:000372	BP:RNA-dependent DNA biosynthetic process;MF:RNA-directed DNA polymerase activity;MF:RNA binding;
AFUB_089720		Has domain(s) with predicted primary amine oxidase%2C quinone binding%2C copper ion binding activity and role in oxidation-reduction process%2C amine metabolic process	0.187	-2.41993	0.00541232	0.0855873	yes	down	13.96	90.92	400.83	16.95	20.57	28.83	168.57	22.1167	GO:0055114;GO:0009308;GO:0048038;GO:0005507;GO:000813	BP:oxidation-reduction process;BP:amine metabolic process;MF:quinone binding;MF:copper ion binding;MF:primary amine oxidase activity;
AFUB_077540		Has domain(s) with predicted carbon-sulfur lyase activity and role in metabolic process	0.187	-2.42131	0.00981126	0.109066	yes	down	5.9	3.42	66.25	2.35	2.9	4.7	25.19	3.31667	GO:0008152;GO:0046872;GO:001684	BP:metabolic process;MF:metal ion binding;MF:carbon-sulfur lyase activity;
AFUB_062130		Has domain(s) with predicted iron ion binding%2C cysteine dioxygenase activity and role in oxidation-reduction process%2C L-cysteine metabolic process	0.186	-2.42976	0.00095188	0.0314645	yes	down	310.22	1208.67	583.31	199.54	25.37	77.63	700.733	100.847	GO:0046439;GO:0019448;GO:0055114;GO:0017172;GO:0016702;GO:0008198;GO:000550	BP:L-cysteine metabolic process;BP:L-cysteine catabolic process;BP:oxidation-reduction process;MF:cysteine dioxygenase activity;MF:oxidoreductase activity, acting on single donors with incorporation of molecular oxygen, incorporation of two atoms of oxygen;MF:ferrous iron binding;MF:iron ion binding;
AFUB_004730		Has domain(s) with predicted iron ion binding%2C electron carrier%2C heme binding%2C oxidoreductase activity%2C acting on paired donors%2C with incorporation or reduction of molecular oxygen activity and role in oxidation-reduction process	0.185	-2.43653	0.000812613	0.0283186	yes	down	14.09	157.26	212.94	17.08	17.71	16.39	128.097	17.06	GO:0055114;GO:0004497;GO:0070330;GO:0020037;GO:0016705;GO:0005506;GO:000905	BP:oxidation-reduction process;MF:monooxygenase activity;MF:aromatase activity;MF:heme binding;MF:oxidoreductase activity, acting on paired donors, with incorporation or reduction of molecular oxygen;MF:iron ion binding;MF:electron carrier activity;
AFUB_051500		Has domain(s) with predicted catalytic%2C pyridoxal phosphate binding activity and role in biosynthetic process	0.184	-2.44131	0.000142445	0.00889388	yes	down	28.37	186.24	284.49	20.05	25.45	20.84	166.367	22.1133	GO:0009058;GO:1901605;GO:0003824;GO:0030170;GO:000848	BP:biosynthetic process;BP:alpha-amino acid metabolic process;MF:catalytic activity;MF:pyridoxal phosphate binding;MF:transaminase activity;
AFUB_031560		Has domain(s) with predicted N-acetyltransferase activity	0.184	-2.44016	0.00076046	0.0273492	yes	down	9.15	57.24	140.77	9.62	8.94	8.63	69.0533	9.06333	GO:000808	MF:N-acetyltransferase activity;
AFUB_046760		Has domain(s) with predicted role in response to stress and integral to membrane localization	0.183	-2.44896	0.0258332	0.163229	yes	down	0.32	2.22	1.16	0.33	0	0.18	1.23333	0.17	GO:0006950;GO:0000324;GO:0016021;GO:000588	BP:response to stress;CC:fungal-type vacuole;CC:integral component of membrane;CC:plasma membrane;
AFUB_095150		Ortholog(s) have oligopeptide transmembrane transporter activity and role in transmembrane transport	0.178	-2.49388	0.00025212	0.0129532	yes	down	5.37	50.19	19.04	2.87	4.07	2.97	24.8667	3.30333	GO:0055085;GO:0005887;GO:0016021;GO:003567	BP:transmembrane transport;CC:integral component of plasma membrane;CC:integral component of membrane;MF:oligopeptide transmembrane transporter activity;
AFUB_098630		Has domain(s) with predicted catalytic activity and role in biosynthetic process	0.178	-2.49213	0.00265266	0.059485	yes	down	22.94	116.34	535.43	26.32	28.64	29.1	224.903	28.02	GO:0009058;GO:0005737;GO:0003824;GO:001685	BP:biosynthetic process;CC:cytoplasm;MF:catalytic activity;MF:isomerase activity;
AFUB_076290		Ortholog(s) have extracellular region localization	0.177	-2.49778	0.0103593	1	yes	down	0.71	0.56	0.64	0.06	0.14	0.07	0.636667	0.09	GO:0019478;GO:0046416;GO:0055114;GO:0005737;GO:0005576;GO:0016641;GO:0003884;GO:0071949;GO:001649	BP:D-amino acid catabolic process;BP:D-amino acid metabolic process;BP:oxidation-reduction process;CC:cytoplasm;CC:extracellular region;MF:oxidoreductase activity, acting on the CH-NH2 group of donors, oxygen as acceptor;MF:D-amino-acid oxidase activity;MF:FAD binding;MF:oxidoreductase activity;
AFUB_087650		Has domain(s) with predicted cation binding%2C hydrolase activity%2C hydrolyzing O-glycosyl compounds activity and role in carbohydrate metabolic process	0.176	-2.50883	0.000651213	0.0241885	yes	down	0.63	5.13	5.52	0.58	0.42	0.45	3.76	0.483333	GO:0005975;GO:0071704;GO:0005576;GO:0003824;GO:0016985;GO:000455	BP:carbohydrate metabolic process;BP:organic substance metabolic process;CC:extracellular region;MF:catalytic activity;MF:mannan endo-1,4-beta-mannosidase activity;MF:hydrolase activity, hydrolyzing O-glycosyl compounds;
AFUB_087630		Has domain(s) with predicted oxidoreductase activity and role in metabolic process	0.176	-2.50567	0.00354134	0.0677452	yes	down	0.91	4.78	10.04	0.49	1.22	0.25	5.24333	0.653333	GO:0008152;GO:0071949;GO:001649	BP:metabolic process;MF:FAD binding;MF:oxidoreductase activity;
AFUB_033180		Protein of unknown function	0.174	-2.52225	0.000416833	0.0184618	yes	down	2.16	8.23	25.89	1.24	1.56	1.7	12.0933	1.5	GO:0055114;GO:0016021;GO:0050660;GO:0004499;GO:005066	BP:oxidation-reduction process;CC:integral component of membrane;MF:flavin adenine dinucleotide binding;MF:N,N-dimethylaniline monooxygenase activity;MF:NADP binding;
AFUB_080630		Ortholog(s) have extracellular region localization	0.174	-2.52279	0.0297081	0.174465	yes	down	0.43	0.89	7.42	0.09	0.28	0.7	2.91333	0.356667	GO:000557	CC:extracellular region;
AFUB_085100		Protein of unknown function	0.174	-2.51953	0.0372549	1	yes	down	0.67	0.4	1.41	0.21	0	0.12	0.826667	0.11	------	------
AFUB_021570		Protein of unknown function	0.171	-2.54676	0.000259761	0.0131208	yes	down	3.48	4.16	12.34	0.93	0.58	1.04	6.66	0.85	------	------
AFUB_030810		Has domain(s) with predicted amino acid transmembrane transporter activity%2C role in amino acid transmembrane transport and membrane localization	0.171	-2.54917	0.000490545	0.0208042	yes	down	0.56	0.98	2.48	0.17	0.06	0.28	1.34	0.17	GO:0006865;GO:0055085;GO:0003333;GO:0016020;GO:0016021;GO:0015171;GO:002285	BP:amino acid transport;BP:transmembrane transport;BP:amino acid transmembrane transport;CC:membrane;CC:integral component of membrane;MF:amino acid transmembrane transporter activity;MF:transmembrane transporter activity;
AFUB_081180		Protein of unknown function	0.17	-2.55592	0.00246628	0.0570034	yes	down	1.22	5.32	18.93	1.55	0.78	0.74	8.49	1.02333	GO:001602	CC:integral component of membrane;
AFUB_030920		Protein of unknown function	0.169	-2.56227	0.000101277	0.00705874	yes	down	6.83	53.93	29.21	2.93	5.23	3.13	29.99	3.76333	GO:0005634;GO:0008270;GO:0000981;GO:000367	CC:nucleus;MF:zinc ion binding;MF:RNA polymerase II transcription factor activity, sequence-specific DNA binding;MF:DNA binding;
AFUB_056320		Protein of unknown function	0.168	-2.57666	0.000652456	0.0241885	yes	down	7.9	119.68	69.57	6.54	9.82	7.9	65.7167	8.08667	------	------
AFUB_079870		Protein of unknown function	0.168	-2.57695	0.0233501	0.156022	yes	down	0.57	1.45	2.9	0.44	0	0.16	1.64	0.2	------	------
AFUB_060130		Has domain(s) with predicted catalytic activity and role in metabolic process	0.166	-2.59017	0.00274977	0.0597666	yes	down	5.68	37.89	163.39	7.61	6.85	9.69	68.9867	8.05	GO:0019748;GO:0008152;GO:0005737;GO:0005829;GO:0016787;GO:0016831;GO:000382	BP:secondary metabolic process;BP:metabolic process;CC:cytoplasm;CC:cytosol;MF:hydrolase activity;MF:carboxy-lyase activity;MF:catalytic activity;
AFUB_097200		Protein of unknown function	0.165	-2.5995	0.048899	0.217242	yes	down	0.15	0.17	1.32	0.09	0	0.1	0.546667	0.0633333	GO:001602	CC:integral component of membrane;
AFUB_101950		Has domain(s) with predicted sequence-specific DNA binding RNA polymerase II transcription factor%2C zinc ion binding activity%2C role in regulation of transcription%2C DNA-dependent and nucleus localization	0.161	-2.6375	0.000500887	0.0210443	yes	down	22.15	45.56	272.3	13.54	10.24	15.03	113.337	12.9367	GO:0006355;GO:0005634;GO:0042025;GO:0003677;GO:0008270;GO:000098	BP:regulation of transcription, DNA-templated;CC:nucleus;CC:host cell nucleus;MF:DNA binding;MF:zinc ion binding;MF:RNA polymerase II transcription factor activity, sequence-specific DNA binding;
AFUB_034580		Has domain(s) with predicted protein binding activity	0.161	-2.6315	0.00189161	0.0480437	yes	down	9.12	22.85	164.58	7.46	5.46	9.43	65.5167	7.45	GO:0055085;GO:0016021;GO:000551	BP:transmembrane transport;CC:integral component of membrane;MF:protein binding;
AFUB_030760		Protein of unknown function	0.161	-2.63805	0.00238703	0.0556006	yes	down	1.66	4.79	34.07	1.44	1.35	1.77	13.5067	1.52	GO:001602	CC:integral component of membrane;
AFUB_065530		Protein of unknown function	0.16	-2.64344	5.04e-05	0.00437003	yes	down	16.42	132.35	101.9	11.54	5.88	12.43	83.5567	9.95	------	------
AFUB_012310		Ortholog(s) have role in nitrogen compound metabolic process	0.157	-2.66682	0.00147779	0.0413949	yes	down	137.9	454.76	2861.3	120.63	129.56	130.66	1151.32	126.95	GO:0042128;GO:0006807;GO:0055114;GO:0008942;GO:0051539;GO:0020037;GO:0051536;GO:0051537;GO:0046872;GO:001649	BP:nitrate assimilation;BP:nitrogen compound metabolic process;BP:oxidation-reduction process;MF:nitrite reductase [NA;MF:4 iron, 4 sulfur cluster binding;MF:heme binding;MF:iron-sulfur cluster binding;MF:2 iron, 2 sulfur cluster binding;MF:metal ion binding;MF:oxidoreductase activity;
AFUB_084840		Protein of unknown function	0.156	-2.67748	4.51e-05	0.00405931	yes	down	12.41	25.25	41.6	5.57	2.78	0.81	26.42	3.05333	------	------
AFUB_101660		Has domain(s) with predicted oxidoreductase activity and role in oxidation-reduction process	0.155	-2.68915	0.00571246	0.0884005	yes	down	1	0.84	12.63	0.63	0.41	0.54	4.82333	0.526667	GO:0055114;GO:0005737;GO:0005739;GO:0008480;GO:001649	BP:oxidation-reduction process;CC:cytoplasm;CC:mitochondrion;MF:sarcosine dehydrogenase activity;MF:oxidoreductase activity;
AFUB_101070		Protein of unknown function	0.154	-2.69853	0.00324284	0.0648747	yes	down	0.91	2.47	16.57	0.83	0.67	0.65	6.65	0.716667	------	------
AFUB_062260		Has domain(s) with predicted protein binding activity	0.151	-2.72994	0.00777351	0.0999334	yes	down	0.23	0.41	1.12	0.04	0.15	0	0.586667	0.0633333	GO:0009116;GO:0003824;GO:000551	BP:nucleoside metabolic process;MF:catalytic activity;MF:protein binding;
AFUB_017070		Has domain(s) with predicted flavin adenine dinucleotide binding%2C UDP-N-acetylmuramate dehydrogenase activity and role in oxidation-reduction process	0.149	-2.74711	0.0469761	1	yes	down	0.11	0.47	0.31	0.05	0.05	0	0.296667	0.0333333	GO:0055114;GO:0050660;GO:0016614;GO:0008762;GO:0003824;GO:0071949;GO:001649	BP:oxidation-reduction process;MF:flavin adenine dinucleotide binding;MF:oxidoreductase activity, acting on CH-OH group of donors;MF:UDP-N-acetylmuramate dehydrogenase activity;MF:catalytic activity;MF:FAD binding;MF:oxidoreductase activity;
AFUB_094580		Has domain(s) with predicted role in transmembrane transport and integral to membrane localization	0.148	-2.75852	0.0188257	0.142458	yes	down	0.15	0.82	1.3	0.19	0	0.05	0.756667	0.08	GO:0042938;GO:0042939;GO:0015719;GO:0055085;GO:0016021;GO:0005887;GO:0005886;GO:0031224;GO:0071916;GO:0015124;GO:002285	BP:dipeptide transport;BP:tripeptide transport;BP:allantoate transport;BP:transmembrane transport;CC:integral component of membrane;CC:integral component of plasma membrane;CC:plasma membrane;CC:intrinsic component of membrane;MF:dipeptide transmembrane transporter activity;MF:allantoate transmembrane transporter activity;MF:transmembrane transporter activity;
AFUB_101860		Has domain(s) with predicted phosphatase activity and role in metabolic process	0.147	-2.76432	7.52e-06	0.00101004	yes	down	35.32	32.67	107.67	11.63	2.82	5.06	58.5533	6.50333	GO:0016311;GO:0006470;GO:0008152;GO:0005737;GO:0016787;GO:0016791;GO:0004035;GO:0008967;GO:000472	BP:dephosphorylation;BP:protein dephosphorylation;BP:metabolic process;CC:cytoplasm;MF:hydrolase activity;MF:phosphatase activity;MF:alkaline phosphatase activity;MF:phosphoglycolate phosphatase activity;MF:phosphoprotein phosphatase activity;
AFUB_091490		Ortholog(s) have purine nucleobase binding%2C urate transmembrane transporter%2C xanthine transmembrane transporter activity%2C role in urate transport%2C xanthine transport%2C cellular response to ammonium ion and fungal-type vacuole%2C plasma membrane localization	0.147	-2.76188	7.09e-05	0.00549316	yes	down	49.55	599.56	288.23	36.05	33.29	33.57	312.447	34.3033	GO:0006810;GO:0006863;GO:0071242;GO:0055085;GO:0042906;GO:0015747;GO:0016020;GO:0016021;GO:0000324;GO:0005887;GO:0005886;GO:0005345;GO:0005215;GO:0022857;GO:0002060;GO:0015143;GO:004290	BP:transport;BP:purine nucleobase transport;BP:cellular response to ammonium ion;BP:transmembrane transport;BP:xanthine transport;BP:urate transport;CC:membrane;CC:integral component of membrane;CC:fungal-type vacuole;CC:integral component of plasma membrane;CC:plasma membrane;MF:purine nucleobase transmembrane transporter activity;MF:transporter activity;MF:transmembrane transporter activity;MF:…
AFUB_084940		Protein of unknown function	0.147	-2.76196	0.00811937	0.102386	yes	down	2.52	2.02	22.61	1.36	0.85	0.61	9.05	0.94	GO:000808	MF:N-acetyltransferase activity;
AFUB_024740		Has domain(s) with predicted cobalt ion transmembrane transporter%2C metal ion binding%2C nickel cation transmembrane transporter activity%2C role in cobalt ion transport%2C transmembrane transport%2C nickel cation transport and integral to membrane localization	0.146	-2.77605	0.000194083	0.0108385	yes	down	8.01	110.63	113.9	9.5	7.62	7.56	77.5133	8.22667	GO:0006824;GO:0015675;GO:0055085;GO:0035444;GO:0005887;GO:0016021;GO:0015087;GO:0015099;GO:004687	BP:cobalt ion transport;BP:nickel cation transport;BP:transmembrane transport;BP:nickel cation transmembrane transport;CC:integral component of plasma membrane;CC:integral component of membrane;MF:cobalt ion transmembrane transporter activity;MF:nickel cation transmembrane transporter activity;MF:metal ion binding;
AFUB_081560		Protein of unknown function	0.146	-2.77436	0.00290142	0.0616706	yes	down	10.58	48.8	358.5	14.1	15.65	12.57	139.293	14.1067	GO:001602	CC:integral component of membrane;
AFUB_054490		Has domain(s) with predicted dipeptidyl-peptidase activity%2C role in proteolysis and cytoplasm localization	0.144	-2.79194	6.19e-05	0.00500285	yes	down	2.06	8.38	21.97	1.36	0.77	1.24	10.8033	1.12333	GO:0006508;GO:0005737;GO:0016787;GO:0008239;GO:0070006;GO:004687	BP:proteolysis;CC:cytoplasm;MF:hydrolase activity;MF:dipeptidyl-peptidase activity;MF:metalloaminopeptidase activity;MF:metal ion binding;
AFUB_050220		Protein of unknown function	0.144	-2.7918	6.39e-05	0.00506567	yes	down	7.03	64.97	75.36	6.42	3.71	5.4	49.12	5.17667	GO:0006536;GO:0016829;GO:004782	BP:glutamate metabolic process;MF:lyase activity;MF:D-glutamate cyclase activity;
AFUB_047160		Has domain(s) with predicted aspartic-type endopeptidase activity and role in proteolysis	0.144	-2.79375	0.00137951	0.0401396	yes	down	0.43	3.48	3.57	0.15	0.16	0.5	2.49333	0.27	GO:0009405;GO:0006508;GO:0005576;GO:0000324;GO:000419	BP:pathogenesis;BP:proteolysis;CC:extracellular region;CC:fungal-type vacuole;MF:aspartic-type endopeptidase activity;
AFUB_057300		Ortholog(s) have purine nucleobase transmembrane transporter activity%2C role in hypoxanthine transport and fungal-type vacuole%2C plasma membrane localization	0.142	-2.82107	0.000312471	0.0150237	yes	down	28.87	441.94	573.61	31.96	38.09	36.25	348.14	35.4333	GO:0015853;GO:0006810;GO:0006863;GO:0035344;GO:0015854;GO:0055085;GO:0016020;GO:0016021;GO:0000324;GO:0005886;GO:0005345;GO:0005215;GO:002285	BP:adenine transport;BP:transport;BP:purine nucleobase transport;BP:hypoxanthine transport;BP:guanine transport;BP:transmembrane transport;CC:membrane;CC:integral component of membrane;CC:fungal-type vacuole;CC:plasma membrane;MF:purine nucleobase transmembrane transporter activity;MF:transporter activity;MF:transmembrane transporter activity;
AFUB_019160		Has domain(s) with predicted nucleic acid binding%2C zinc ion binding activity and intracellular localization	0.142	-2.81958	0.00097645	0.0318089	yes	down	13.9	219.76	31.78	9.47	8.38	10.76	88.48	9.53667	GO:0005634;GO:0008270;GO:000367	CC:nucleus;MF:zinc ion binding;MF:nucleic acid binding;
AFUB_050200		Has domain(s) with predicted zinc ion binding%2C DNA binding activity%2C role in transcription%2C DNA-templated and nucleus localization	0.141	-2.82446	5.05e-05	0.00437003	yes	down	1.62	5.6	16.96	0.81	0.85	0.77	8.06	0.81	GO:0006351;GO:0005634;GO:0008270;GO:000367	BP:transcription, DNA-templated;CC:nucleus;MF:zinc ion binding;MF:DNA binding;
AFUB_047570		Has domain(s) with predicted catalytic activity and role in nucleoside metabolic process	0.14	-2.83163	0.00492727	0.0817363	yes	down	0.33	0.99	11.35	0.33	0.49	0.41	4.22333	0.41	GO:0009116;GO:000382	BP:nucleoside metabolic process;MF:catalytic activity;
AFUB_085160		Has domain(s) with predicted amino acid transmembrane transporter activity%2C role in amino acid transmembrane transport and membrane localization	0.14	-2.83961	0.0116535	0.118067	yes	down	0.11	2.22	4.6	0.33	0.05	0.32	2.31	0.233333	GO:0055085;GO:0003333;GO:0016020;GO:0016021;GO:0015171;GO:002285	BP:transmembrane transport;BP:amino acid transmembrane transport;CC:membrane;CC:integral component of membrane;MF:amino acid transmembrane transporter activity;MF:transmembrane transporter activity;
AFUB_101820		Has domain(s) with predicted substrate-specific transmembrane transporter activity%2C role in transmembrane transport and integral to membrane localization	0.139	-2.85028	0.0037071	0.0692942	yes	down	0.25	0.78	0.56	0.04	0.08	0.04	0.53	0.0533333	GO:0008643;GO:0055085;GO:0016021;GO:0016020;GO:0005886;GO:0016846;GO:0005351;GO:0022857;GO:004687	BP:carbohydrate transport;BP:transmembrane transport;CC:integral component of membrane;CC:membrane;CC:plasma membrane;MF:carbon-sulfur lyase activity;MF:suga;MF:transmembrane transporter activity;MF:metal ion binding;
AFUB_019330		Ortholog(s) have allantoinase activity and role in purine nucleobase catabolic process	0.138	-2.85485	4.61e-05	0.00409873	yes	down	52.69	511.47	708.18	41.99	41.14	43.9	424.113	42.3433	GO:0000256;GO:0009442;GO:0006145;GO:0005737;GO:0050897;GO:0016787;GO:0016812;GO:0016810;GO:0004038;GO:000827	BP:allantoin catabolic process;BP:allantoin assimilation pathway;BP:purine nucleobase catabolic process;CC:cytoplasm;MF:cobalt ion binding;MF:hydrolase activity;MF:hydrolase activity, acting on carbon-nitroge;MF:hydrolase activity, acting on carbon-nitroge;MF:allantoinase activity;MF:zinc ion binding;
AFUB_092110		Protein of unknown function	0.138	-2.85353	0.0280908	1	yes	down	1.06	7.23	2.29	0	0.36	0.77	3.52667	0.376667	GO:0016021;GO:0005634;GO:0008270;GO:0000981;GO:000367	CC:integral component of membrane;CC:nucleus;MF:zinc ion binding;MF:RNA polymerase II transcription factor activity, sequence-specific DNA binding;MF:DNA binding;
AFUB_037650		Protein of unknown function	0.138	-2.86064	0.032915	0.182791	yes	down	0.16	0.16	4.07	0.13	0.14	0.15	1.46333	0.14	------	------
AFUB_011790		Protein of unknown function	0.137	-2.86317	0.000949886	0.0314645	yes	down	1.47	5.37	4.78	0.38	0.2	0.63	3.87333	0.403333	GO:001602	CC:integral component of membrane;
AFUB_092260		Has domain(s) with predicted ATP binding%2C nucleoside-triphosphatase activity	0.137	-2.86324	0.00336892	0.0660399	yes	down	14.09	50.52	522.63	16.61	17.58	21.75	195.747	18.6467	GO:0016887;GO:0016787;GO:0017111;GO:0005524;GO:000016	MF:ATPase activity;MF:hydrolase activity;MF:nucleoside-triphosphatase activity;MF:ATP binding;MF:nucleotide binding;
AFUB_087660		Has domain(s) with predicted amino acid transmembrane transporter activity%2C role in amino acid transmembrane transport and membrane localization	0.136	-2.87844	8.69e-05	0.00640455	yes	down	52.54	621.01	712.04	58.9	32.51	45.95	461.863	45.7867	GO:0015824;GO:0055085;GO:0015812;GO:0003333;GO:0006865;GO:0006810;GO:0016020;GO:0005886;GO:0016021;GO:0015171;GO:0022857;GO:001519	BP:proline transport;BP:transmembrane transport;BP:gamma-aminobutyric acid transport;BP:amino acid transmembrane transport;BP:amino acid transport;BP:transport;CC:membrane;CC:plasma membrane;CC:integral component of membrane;MF:amino acid transmembrane transporter activity;MF:transmembrane transporter activity;MF:L-proline transmembrane transporter activity;
AFUB_068250		Ortholog(s) have xanthine dehydrogenase activity and role in purine nucleobase catabolic process	0.136	-2.87366	0.000303185	0.0146556	yes	down	19.22	188.3	450.71	21.22	19.34	23.33	219.41	21.2967	GO:0006145;GO:0055114;GO:0005777;GO:0046872;GO:0016614;GO:0008762;GO:0051536;GO:0051537;GO:0003824;GO:0050660;GO:0071949;GO:0004855;GO:0004854;GO:0005506;GO:0016491;GO:000905	BP:purine nucleobase catabolic process;BP:oxidation-reduction process;CC:peroxisome;MF:metal ion binding;MF:oxidoreductase activity, acting on CH-OH group of donors;MF:UDP-N-acetylmuramate dehydrogenase activity;MF:iron-sulfur cluster binding;MF:2 iron, 2 sulfur cluster binding;MF:catalytic activity;MF:flavin adenine dinucleotide binding;MF:FAD binding;MF:xanthine oxidase activity;MF:xanthine deh…
AFUB_025030		Ortholog(s) have adenine deaminase activity	0.135	-2.89233	0.000140924	0.00886049	yes	down	13.19	138.6	252.08	13	12.45	13.47	134.623	12.9733	GO:0010389;GO:0009117;GO:0043103;GO:0009168;GO:0006146;GO:0005737;GO:0005634;GO:0019239;GO:0008270;GO:0000034;GO:000400	BP:regulation of G2/M transition of mitotic cell cycle;BP:nucleotide metabolic process;BP:hypoxanthine salvage;BP:purine ribonucleoside monophosphate biosynthetic process;BP:adenine catabolic process;CC:cytoplasm;CC:nucleus;MF:deaminase activity;MF:zinc ion binding;MF:adenine deaminase activity;MF:adenosine deaminase activity;
AFUB_047920		Protein of unknown function	0.135	-2.88901	0.00079708	0.0282376	yes	down	3.55	6.89	45.34	2.02	1.59	1.69	18.5933	1.76667	------	------
AFUB_087120		Has domain(s) with predicted protein binding%2C protein kinase%2C ATP binding activity and role in protein phosphorylation	0.133	-2.91106	0.0011725	0.0364773	yes	down	0.74	1.91	13.47	0.67	0.25	0.6	5.37333	0.506667	GO:0006468;GO:0044773;GO:0042770;GO:0005737;GO:0005634;GO:0016772;GO:0004674;GO:0005515;GO:0004672;GO:000552	BP:protein phosphorylation;BP:mitotic DNA damage checkpoint;BP:signal transduction in response to DNA damage;CC:cytoplasm;CC:nucleus;MF:transferase activity, transferring phosphorus-containing groups;MF:protein serine/threonine kinase activity;MF:protein binding;MF:protein kinase activity;MF:ATP binding;
AFUB_087640		Protein of unknown function	0.133	-2.90853	0.00297245	0.0628549	yes	down	0.37	4.68	8.29	0.54	0.14	0.6	4.44667	0.426667	------	------
AFUB_004260		Protein of unknown function	0.132	-2.92415	0.0299958	1	yes	down	1.34	2.71	5.39	0.44	0.45	0	3.14667	0.296667	GO:0006351;GO:0005634;GO:0008270;GO:0000981;GO:000367	BP:transcription, DNA-templated;CC:nucleus;MF:zinc ion binding;MF:RNA polymerase II transcription factor activity, sequence-specific DNA binding;MF:DNA binding;
AFUB_040650		Protein of unknown function	0.13	-2.94104	1.16e-05	0.00144608	yes	down	51.68	417.05	599.73	34.06	35.11	31.19	356.153	33.4533	------	------
AFUB_066240		Ortholog(s) have ornithine-oxo-acid transaminase activity and intracellular localization	0.13	-2.93901	0.000293991	0.014345	yes	down	28.42	220.34	692.61	26.36	29.77	30.45	313.79	28.86	GO:0010121;GO:0055129;GO:0019544;GO:0005737;GO:0005622;GO:0008483;GO:0050155;GO:0003824;GO:0030170;GO:0004587;GO:004280	BP:arginine catabolic process to proline via ornithine;BP:L-proline biosynthetic process;BP:arginine catabolic process to glutamate;CC:cytoplasm;CC:intracellular;MF:transaminase activity;MF:ornithin;MF:catalytic activity;MF:pyridoxal phosphate binding;MF:ornithine-oxo-acid transaminase activity;MF:identical protein binding;
AFUB_016850		Has domain(s) with predicted carbon-oxygen lyase%2C carbohydrate binding activity and role in carbohydrate metabolic process%2C amino sugar catabolic process	0.13	-2.9398	0.00510687	0.0832638	yes	down	0.41	1.52	16.84	0.39	0.71	0.58	6.25667	0.56	GO:0005975;GO:0009750;GO:1901135;GO:0046348;GO:0042593;GO:0033132;GO:0005654;GO:0005739;GO:0005829;GO:0097367;GO:0016835;GO:0030246;GO:0019899;GO:0004857;GO:0045127;GO:007009	BP:carbohydrate metabolic process;BP:response to fructose;BP:carbohydrate derivative metabolic process;BP:amino sugar catabolic process;BP:glucose homeostasis;BP:negative regulation of glucokinase activity;CC:nucleoplasm;CC:mitochondrion;CC:cytosol;MF:carbohydrate derivative binding;MF:carbon-oxygen lyase activity;MF:carbohydrate binding;MF:enzyme binding;MF:enzyme inhibitor activity;MF:N-acetylg…
AFUB_101840		Has domain(s) with predicted role in transmembrane transport and integral to membrane localization	0.13	-2.94503	0.00770346	0.0998008	yes	down	749.35	452.75	2363.86	315.67	8.63	26.45	1188.65	116.917	GO:0015696;GO:0055085;GO:0035445;GO:0016021;GO:0016020;GO:0005887;GO:0005886;GO:0008519;GO:002285	BP:ammonium transport;BP:transmembrane transport;BP:borate transmembrane transport;CC:integral component of membrane;CC:membrane;CC:integral component of plasma membrane;CC:plasma membrane;MF:ammonium transmembrane transporter activity;MF:transmembrane transporter activity;
AFUB_082810		Has domain(s) with predicted role in transmembrane transport and integral to membrane localization	0.126	-2.9887	0.000577128	0.0225532	yes	down	1.5	5.68	33.63	1.02	1.25	1.33	13.6033	1.2	GO:1990961;GO:0055085;GO:0005887;GO:0016021;GO:0022857;GO:004291	BP:drug transmembrane export;BP:transmembrane transport;CC:integral component of plasma membrane;CC:integral component of membrane;MF:transmembrane transporter activity;MF:xenobiotic transporter activity;
AFUB_058010		Has domain(s) with predicted molybdenum ion binding%2C electron carrier%2C heme binding%2C oxidoreductase activity and role in oxidation-reduction process	0.126	-2.9854	0.000653742	0.0241885	yes	down	0.32	0.51	3.43	0.14	0.11	0.14	1.42	0.13	GO:0042128;GO:0055114;GO:0005741;GO:0046872;GO:0050464;GO:0020037;GO:0030151;GO:0071949;GO:0009055;GO:001649	BP:nitrate assimilation;BP:oxidation-reduction process;CC:mitochondrial outer membrane;MF:metal ion binding;MF:nitrate reductas;MF:heme binding;MF:molybdenum ion binding;MF:FAD binding;MF:electron carrier activity;MF:oxidoreductase activity;
AFUB_061950		Protein of unknown function	0.126	-2.98865	0.000736361	0.0266961	yes	down	3.84	22.03	105.1	3.55	3.98	3.97	43.6567	3.83333	------	------
AFUB_014890		Protein of unknown function	0.124	-3.01724	5.72e-05	0.0047205	yes	down	10.17	70.64	172.96	6.33	7.25	8.72	84.59	7.43333	GO:0009058;GO:001674	BP:biosynthetic process;MF:transferase activity, transferring acyl groups other than amino-acyl groups;
AFUB_054470		Protein of unknown function	0.124	-3.01509	0.0133698	0.126268	yes	down	0.11	0.41	2.32	0.09	0.1	0.05	0.946667	0.08	GO:001602	CC:integral component of membrane;
AFUB_030770		Has domain(s) with predicted zinc ion binding activity and intracellular localization	0.121	-3.04525	0.000158054	0.00947378	yes	down	5.96	43.44	135.44	5.53	4.71	5.59	61.6133	5.27667	GO:000370	MF:transcription factor activity, sequence-specific DNA binding;
AFUB_021280		Ortholog(s) have role in tyrosine catabolic process%2C melanin biosynthetic process from tyrosine and cytoplasm localization	0.119	-3.07203	0.000256261	0.0130812	yes	down	9.87	171.14	39.44	7.78	7.12	4.76	73.4833	6.55333	GO:0006572;GO:0006583;GO:000573	BP:tyrosine catabolic process;BP:melanin biosynthetic process from tyrosine;CC:cytoplasm;
[truncated: 97 more rows]

## Sheet: 3. Combine vs control
Supplementary Table 3: Differentially expressed genes (DEGs) in the combine-treated A. fumigatus wild-type strain compared with untreated control.
Gene_id	Gene name	Gene description	FC(combine/control)	Log2FC(combine/control)	Pvalue	Padjust	Significant	Regulate	W1	W2	W3	AD1	AD2	AD3	control	combine	GO_id	GO_term
[truncated: 166 more rows]

## Sheet: 4. AgNPs vs control (GO)
Supplementary Table 4: Top 20 ranked GO terms of DEGs in the AgNPs-treated A. fumigatus wild-type strain compared with untreated control.
[truncated: 20 more rows]

[truncated: 8 more sheets: 5. Domiphen vs control (GO), 6. Combine vs control (GO), 7. AgNPs vs control (KEGG), 8. Domiphen vs control (KEGG), 9. Combine vs control (KEGG), 10. AgNPs vs control (Heatmap), 11. Domiphen vs control (Heatm), 12. Combine vs control (Heatma)]
